# Supplementary material for: Tuning structural isomers of phenylenediammonium to afford efficient and stable perovskite solar cells and modules
Source: Nat Commun. 2021 Nov 4;12:6394. doi: 10.1038/s41467-021-26754-2 (PMC8568940; doi:10.1038/s41467-021-26754-2)
Supplement: Supplementary file 4 — Source Data [file 41467_2021_26754_MOESM4_ESM.zip]

Archive with 10 entries (9 files):
- source data/
- __MACOSX/._source data
- source data/Fig. 5.xlsx
- __MACOSX/source data/._Fig. 5.xlsx
- source data/Fig. 4.xlsx
- __MACOSX/source data/._Fig. 4.xlsx
- source data/Fig. 3.xlsx
- __MACOSX/source data/._Fig. 3.xlsx
- source data/Fig. 1.xlsx
- __MACOSX/source data/._Fig. 1.xlsx
