# Supplementary material for: Tuning structural isomers of phenylenediammonium to afford efficient and stable perovskite solar cells and modules
Source: Nat Commun. 2021 Nov 4;12:6394. doi: 10.1038/s41467-021-26754-2 (PMC8568940; doi:10.1038/s41467-021-26754-2)
Supplement: Supplementary file 4 — Source Data [file 41467_2021_26754_MOESM4_ESM.zip › source data/Fig. 5.xlsx]

## Sheet: Fig. 5c
Bias (V)	Jsc (mA cm-2)
10.55	-0.81938
10.5	-0.63801
10.45	-0.46481
10.4	-0.30327
10.35	-0.14305
10.3	0.0083
10.25	0.15729
10.2	0.2987
10.15	0.4356
10.1	0.56939
10.05	0.69395
10	0.81602
9.95	0.93626
9.9	1.04888
9.85	1.15442
9.8	1.2591
9.75	1.35544
9.7	1.45069
9.65	1.53778
9.6	1.62245
9.55	1.69779
9.5	1.77317
9.45	1.83933
9.4	1.9048
9.35	1.9631
9.3	2.02331
9.25	2.07518
9.2	2.12196
9.15	2.16747
9.1	2.2066
9.05	2.24891
9	2.28142
8.95	2.31255
8.9	2.34351
8.85	2.37198
8.8	2.39625
8.75	2.42166
8.7	2.4428
8.65	2.4607
8.6	2.47887
8.55	2.49758
8.5	2.51004
8.45	2.52723
8.4	2.54021
8.35	2.55199
8.3	2.56247
8.25	2.57368
8.2	2.5812
8.15	2.58971
8.1	2.59737
8.05	2.6045
8	2.61024
7.95	2.61605
7.9	2.62208
7.85	2.62559
7.8	2.63028
7.75	2.63326
7.7	2.6372
7.65	2.64094
7.6	2.64317
7.55	2.64587
7.5	2.64942
7.45	2.65284
7.4	2.65573
7.35	2.65823
7.3	2.66013
7.25	2.66323
7.2	2.66568
7.15	2.66839
7.1	2.66958
7.05	2.67063
7	2.67332
6.95	2.67616
6.9	2.67714
6.85	2.67779
6.8	2.67951
6.75	2.68021
6.7	2.68107
6.65	2.68172
6.6	2.68322
6.55	2.68463
6.5	2.68505
6.45	2.68619
6.4	2.68869
6.35	2.6876
6.3	2.68919
6.25	2.68903
6.2	2.69129
6.15	2.69358
6.1	2.69517
6.05	2.69446
6	2.69531
5.95	2.69529
5.9	2.69649
5.85	2.69689
5.8	2.69681
5.75	2.69766
5.7	2.69802
5.65	2.69914
5.6	2.69792
5.55	2.69829
5.5	2.70002
5.45	2.70177
5.4	2.70245
5.35	2.70392
5.3	2.70406
5.25	2.70274
5.2	2.70426
5.15	2.70461
5.1	2.70448
5.05	2.7051
5	2.70416
4.95	2.70461
4.9	2.70564
4.85	2.70573
4.8	2.70551
4.75	2.70448
4.7	2.70405
4.65	2.70494
4.6	2.70547
4.55	2.70551
4.5	2.70526
4.45	2.70575
4.4	2.70573
4.35	2.70528
4.3	2.70549
4.25	2.70351
4.2	2.70385
4.15	2.70372
4.1	2.70416
4.05	2.70469
4	2.70578
3.95	2.70718
3.9	2.70717
3.85	2.70768
3.8	2.70838
3.75	2.70868
3.7	2.70971
3.65	2.71062
3.6	2.70914
3.55	2.70846
3.5	2.70856
3.45	2.7078
3.4	2.70741
3.35	2.70723
3.3	2.70734
3.25	2.70715
3.2	2.70845
3.15	2.70785
3.1	2.70713
3.05	2.70624
3	2.70709
2.95	2.7065
2.9	2.70697
2.85	2.70764
2.8	2.70788
2.75	2.70861
2.7	2.70815
2.65	2.70812
2.6	2.70793
2.55	2.70791
2.5	2.70723
2.45	2.70715
2.4	2.70686
2.35	2.70699
2.3	2.70611
2.25	2.70663
2.2	2.70635
2.15	2.70522
2.1	2.70552
2.05	2.70604
2	2.70713
1.95	2.70718
1.9	2.70759
1.85	2.7089
1.8	2.70887
1.75	2.70939
1.7	2.70889
1.65	2.70936
1.6	2.70983
1.55	2.70994
1.5	2.71014
1.45	2.71069
1.4	2.71025
1.35	2.71012
1.3	2.7104
1.25	2.71046
1.2	2.71028
1.15	2.71116
1.1	2.71147
1.05	2.71163
1	2.71212
0.95	2.71165
0.9	2.71277
0.85	2.71238
0.8	2.71163
0.75	2.71212
0.7	2.71251
0.65	2.71267
0.6	2.71293
0.55	2.71266
0.5	2.71182
0.45	2.71059
0.4	2.71076
0.35	2.71079
0.3	2.70962
0.25	2.70976
0.2	2.70973
0.15	2.70975
0.1	2.70976
0.05	2.7101
0	2.71106

## Sheet: Fig. 5d
Control		o-PDEAI2
Time (h)	Norm. PCE	Time (h)	Norm. PCE
0	1	0	1
24	0.97887	24	0.9872
72	0.91354	72	0.98461
120	0.86071	120	0.96556
288	0.84486	288	0.93951
432	0.78386	432	0.91523
672	0.70797	672	0.883
1008	0.58117	1008	0.84503

## Sheet: Fig. 5e
Control		o-PDEAI2
Time (h)	Norm. PCE	Time (h)	Norm. PCE
0	1	0	1
24	0.94636	24	0.93164
72	0.92913	72	0.97676
120	0.83465	120	0.92136
288	0.73081	288	0.90259
432	0.69341	432	0.85657
672	0.60039	672	0.81412
1008	0.50886	1008	0.75469

## Sheet: Fig. 5f
Control								o-PDEAI2
	0 h	32 h	384 h	720 h	984 h	1080 h			0 h	32 h	384 h	720 h	984 h	1080 h
2θ (°)	Intensity (a.u.)	Intensity (a.u.)	Intensity (a.u.)	Intensity (a.u.)	Intensity (a.u.)	Intensity (a.u.)		2θ (°)	Intensity (a.u.)	Intensity (a.u.)	Intensity (a.u.)	Intensity (a.u.)	Intensity (a.u.)	Intensity (a.u.)
12.0119	322	369	107	114	103	121		12.0119	340	356	103	109	93	110
12.0323	342	370	125	93	99	106		12.0323	338	357	123	115	95	123
12.0528	338	310	119	121	109	143		12.0528	316	332	117	112	91	113
12.0733	338	341	89	113	125	113		12.0733	316	318	109	98	97	121
12.0938	315	333	103	94	108	114		12.0938	299	318	129	122	94	113
12.1142	329	348	106	91	105	111		12.1142	332	351	122	111	102	117
12.1347	345	340	91	114	100	136		12.1347	318	337	99	111	104	125
12.1552	286	334	122	125	106	136		12.1552	351	320	106	113	112	113
12.1756	319	315	105	109	110	125		12.1756	324	333	123	129	106	115
12.1961	309	349	131	117	117	128		12.1961	357	328	111	109	89	102
12.2166	314	308	130	126	100	92		12.2166	356	326	114	102	94	114
12.2371	299	347	108	126	115	117		12.2371	323	314	97	125	115	99
12.2575	331	324	134	102	93	117		12.2575	322	314	114	94	91	125
12.278	281	368	114	117	93	103		12.278	320	348	117	125	101	109
12.2985	357	339	123	125	108	127		12.2985	327	308	118	109	120	119
12.319	343	322	114	135	125	121		12.319	312	318	105	122	99	108
12.3394	322	330	119	111	125	121		12.3394	316	325	115	125	112	111
12.3599	334	350	137	125	137	113		12.3599	327	288	94	102	110	128
12.3804	351	352	113	120	107	124		12.3804	345	317	115	121	93	89
12.4009	331	331	106	124	143	130		12.4009	314	330	117	118	109	135
12.4213	338	315	127	138	119	133		12.4213	276	331	117	118	104	137
12.4418	318	313	121	138	127	138		12.4418	310	321	119	127	126	121
12.4623	316	353	144	140	117	132		12.4623	343	356	106	118	103	141
12.4828	336	339	111	149	115	164		12.4828	323	335	121	134	106	116
12.5032	341	339	132	135	118	149		12.5032	287	319	129	123	97	144
12.5237	319	381	139	148	141	147		12.5237	307	344	135	116	125	132
12.5442	316	350	153	140	125	176		12.5442	357	360	131	130	127	136
12.5647	330	361	119	144	135	168		12.5647	330	360	124	128	128	149
12.5851	360	369	148	152	167	156		12.5851	321	367	117	118	122	129
12.6056	360	354	185	184	186	182		12.6056	340	335	128	161	127	149
12.6261	357	328	150	189	226	183		12.6261	333	356	150	141	128	164
12.6465	397	364	176	224	220	215		12.6465	366	341	135	177	139	143
12.667	390	403	201	250	231	260		12.667	341	399	163	158	154	189
12.6875	405	426	244	297	323	296		12.6875	404	397	189	246	173	214
12.708	433	494	276	332	513	419		12.708	432	389	196	275	168	267
12.7284	500	567	344	437	641	504		12.7284	476	431	273	324	238	328
12.7489	571	655	494	626	955	718		12.7489	579	473	351	453	297	443
12.7694	765	806	667	895	1399	1061		12.7694	659	595	471	647	403	729
12.7899	896	1053	987	1335	2126	1654		12.7899	821	734	625	879	583	1049
12.8103	1036	1250	1371	1912	2852	2384		12.8103	932	860	911	1223	808	1607
12.8308	1001	1462	2035	2539	3157	3271		12.8308	1026	919	1056	1375	1277	2333
12.8513	971	1549	2526	2883	2777	3582		12.8513	919	933	1105	1276	1908	2478
12.8718	830	1351	2445	2561	1927	2943		12.8718	795	850	1025	958	2320	2014
12.8922	668	1145	1874	1834	1065	1851		12.8922	689	762	749	602	1919	1288
12.9127	533	808	1222	1053	603	1048		12.9127	580	618	444	334	1270	718
12.9332	412	598	676	586	373	509		12.9332	466	522	299	210	658	365
12.9537	421	490	413	420	253	376		12.9537	370	403	213	185	383	255
12.9741	336	416	311	281	214	293		12.9741	316	345	170	169	233	215
12.9946	363	374	220	224	218	219		12.9946	358	348	157	156	186	167
13.0151	356	366	199	197	178	227		13.0151	301	323	141	124	162	166
13.0356	328	317	188	169	158	203		13.0356	330	310	139	137	152	155
13.056	320	319	196	179	155	208		13.056	301	337	144	131	140	148
13.0765	295	328	182	154	151	181		13.0765	320	331	139	121	121	136
13.097	325	332	159	144	145	156		13.097	324	288	135	137	107	128
13.1174	317	327	134	153	128	152		13.1174	332	282	128	139	116	125
13.1379	312	347	150	141	131	156		13.1379	276	337	116	116	121	130
13.1584	281	312	149	121	150	136		13.1584	299	298	120	134	121	115
13.1789	296	317	133	138	141	138		13.1789	282	320	121	120	109	135
13.1993	294	314	128	133	126	143		13.1993	287	286	97	114	108	117
13.2198	297	300	144	133	123	119		13.2198	269	303	115	143	117	107
13.2403	291	289	118	130	114	122		13.2403	281	338	128	109	115	132
13.2608	315	277	122	135	129	127		13.2608	286	306	120	108	96	117
13.2812	315	267	126	127	123	119		13.2812	301	250	105	120	97	118
13.3017	281	307	131	137	116	128		13.3017	291	278	106	95	117	127
13.3222	279	298	141	114	108	105		13.3222	277	298	120	124	108	142
13.3427	305	313	110	108	138	136		13.3427	276	312	130	133	101	106
13.3631	272	306	138	115	127	147		13.3631	285	298	109	114	113	110
13.3836	287	302	116	132	119	130		13.3836	293	327	96	104	114	115
13.4041	276	283	124	117	92	129		13.4041	291	296	106	104	114	123
13.4246	268	304	133	121	128	112		13.4246	292	298	124	110	110	114
13.445	272	267	115	114	125	127		13.445	294	304	122	117	116	110
13.4655	268	296	139	110	114	131		13.4655	268	268	118	117	116	116
13.486	279	292	112	117	96	116		13.486	278	300	111	107	121	113
13.5064	286	288	98	125	110	134		13.5064	300	273	108	106	87	112
13.5269	319	316	125	135	129	133		13.5269	300	299	101	119	116	118
13.5474	265	237	124	130	118	127		13.5474	278	299	102	122	102	141
13.5679	274	282	113	121	108	117		13.5679	271	285	117	101	104	150
13.5884	300	282	110	127	118	123		13.5884	302	267	112	135	87	132
13.6088	258	289	119	117	111	127		13.6088	263	292	118	102	113	131
13.6293	304	266	127	137	135	116		13.6293	295	277	124	119	111	136
13.6498	290	292	108	123	119	122		13.6498	271	298	130	127	111	121
13.6702	259	272	112	117	108	131		13.6702	283	289	120	154	114	125
13.6907	264	276	136	133	114	114		13.6907	277	290	110	105	95	118
13.7112	278	298	130	120	112	141		13.7112	278	229	124	126	119	122
13.7317	260	262	108	114	116	125		13.7317	261	296	139	118	148	136
13.7521	324	268	128	119	106	130		13.7521	289	288	127	113	118	108
13.7726	282	262	116	124	123	146		13.7726	284	287	122	118	113	154
13.7931	266	288	137	124	116	137		13.7931	263	282	124	128	112	134
13.8136	288	292	136	130	121	125		13.8136	317	295	147	117	108	105
13.834	282	318	145	142	123	125		13.834	280	273	122	128	104	151
13.8545	258	273	122	138	119	137		13.8545	307	292	125	122	117	128
13.875	261	294	149	137	122	135		13.875	314	303	124	132	117	154
13.8955	322	272	129	151	143	142		13.8955	308	305	139	145	141	137
13.9159	276	303	146	148	152	139		13.9159	313	334	140	144	145	175
13.9364	320	325	161	154	170	154		13.9364	315	369	151	146	117	153
13.9569	357	327	163	181	186	183		13.9569	352	314	151	175	138	180
13.9773	347	374	200	195	214	181		13.9773	370	315	162	201	153	211
13.9978	388	362	226	231	271	247		13.9978	423	370	204	244	171	241
14.0183	445	440	254	255	396	299		14.0183	483	407	279	302	210	328
14.0388	533	505	350	345	586	428		14.0388	566	499	349	429	279	424
14.0593	689	658	467	587	992	708		14.0593	768	564	471	668	394	755
14.0797	1062	884	661	885	1607	1085		14.0797	1099	768	865	1045	570	1305
14.1002	1630	1296	1153	1573	2324	1873		14.1002	1770	1131	1371	1740	966	2114
14.1207	2474	2166	1992	2592	2151	2540		14.1207	2776	1786	2085	3035	1701	2852
14.1411	3202	3253	2743	2543	1451	2163		14.1411	3883	2824	2848	3080	2715	2677
14.1616	2830	3533	2093	1677	856	1416		14.1616	3513	3394	2733	2219	2709	1770
14.1821	1837	2475	1477	964	348	667		14.1821	2513	2614	1785	1228	1795	914
14.2026	1003	1508	640	399	215	322		14.2026	1425	1621	929	529	971	435
14.223	541	771	323	259	194	221		14.223	634	789	455	299	391	270
14.2435	377	504	228	202	149	221		14.2435	425	440	234	210	251	218
14.264	354	400	191	199	157	151		14.264	380	382	219	199	211	169
14.2845	269	319	182	176	135	164		14.2845	326	321	181	166	174	162
14.3049	322	305	140	165	111	140		14.3049	286	349	169	177	147	157
14.3254	274	300	130	146	122	161		14.3254	304	279	148	190	128	132
14.3459	283	274	138	148	108	110		14.3459	290	293	144	132	118	139
14.3664	274	280	137	107	113	144		14.3664	291	276	130	143	132	121
14.3868	283	276	140	141	100	128		14.3868	285	316	120	124	117	123
14.4073	262	266	112	119	118	128		14.4073	261	277	144	130	115	128
14.4278	247	263	84	115	106	140		14.4278	229	257	121	123	107	118
14.4482	247	247	117	112	110	115		14.4482	246	275	139	129	127	104
14.4687	274	243	137	144	123	117		14.4687	229	256	119	146	101	115
14.4892	268	272	120	125	106	113		14.4892	248	259	111	117	102	118
14.5097	234	240	103	141	82	130		14.5097	274	237	130	114	101	118
14.5302	243	269	137	107	96	122		14.5302	237	264	123	120	107	110
14.5506	260	246	124	109	101	113		14.5506	262	244	111	125	98	121
14.5711	261	236	131	123	88	112		14.5711	260	239	125	113	116	124
14.5916	229	243	125	120	102	121		14.5916	219	267	110	112	112	115
14.612	248	252	140	115	113	107		14.612	241	248	112	103	104	125
14.6325	278	252	95	113	80	96		14.6325	250	223	121	115	109	123
14.653	259	268	106	93	115	107		14.653	250	228	93	109	77	107
14.6735	235	244	111	114	107	116		14.6735	234	255	114	99	87	123
14.6939	230	246	107	107	110	113		14.6939	271	220	107	115	96	121
14.7144	229	212	91	95	110	96		14.7144	231	222	132	125	104	102
14.7349	222	233	100	101	105	102		14.7349	266	252	116	119	108	103
14.7554	221	196	98	122	95	112		14.7554	227	223	111	109	113	107
14.7758	232	232	97	92	100	111		14.7758	255	244	103	103	99	106
14.7963	230	244	126	113	108	118		14.7963	242	239	110	106	102	108
14.8168	239	227	100	108	126	110		14.8168	262	246	117	110	103	109
14.8373	213	229	83	101	92	93		14.8373	255	225	112	122	103	108
14.8577	213	242	114	110	104	96		14.8577	241	235	104	103	94	124
14.8782	217	232	107	109	80	108		14.8782	249	238	108	111	92	131
14.8987	241	220	93	91	70	107		14.8987	231	219	107	109	92	113
14.9192	221	222	105	121	95	115		14.9192	232	195	92	99	105	107
14.9396	230	220	104	120	110	105		14.9396	223	214	107	95	94	104
14.9601	202	238	117	127	122	109		14.9601	237	230	88	104	88	99
14.9806	242	250	106	112	91	106		14.9806	240	208	94	103	98	96
15.001	232	234	101	109	99	113		15.001	239	219	79	115	104	95

## Sheet: Fig. 5g
Control		o-PDEAI2
Time (h)	Norm. PCE	Time (h)	Norm. PCE
0	1	0	1
0.49361	0.93653	0.49361	1.02141
0.98722	0.88244	0.98722	0.98618
1.48083	0.93448	1.48083	0.99297
1.97444	0.91256	1.97444	1.03023
2.46806	0.92026	2.46806	0.95716
2.96167	0.90751	2.96167	0.94885
3.45528	0.92554	3.45528	0.95998
3.94889	0.86536	3.94889	0.96828
4.4425	0.94865	4.4425	1.04558
4.93611	0.99242	4.93611	0.93715
5.42972	0.96223	5.42972	0.9569
5.92333	0.93033	5.92333	0.96916
6.41694	0.90597	6.41694	0.93537
6.91056	0.96528	6.91056	0.98307
7.40417	0.95958	7.40417	1.02246
7.89778	0.90722	7.89778	1.09493
8.39139	0.83597	8.39139	1.05805
8.885	0.85781	8.885	1.00164
9.37861	0.92259	9.37861	1.01315
9.87222	0.92936	9.87222	1.06023
10.3658	1.00914	10.3658	0.96081
10.8594	1.03446	10.8594	1.05773
11.3531	0.96182	11.3531	1.04857
11.8467	0.96553	11.8467	1.00781
12.3403	0.96561	12.3403	0.9542
12.8339	0.96114	12.8339	1.00605
13.3275	0.91806	13.3275	1.02646
13.8211	1.01399	13.8211	0.95565
14.3147	0.96738	14.3147	1.02912
14.8083	0.90803	14.8083	1.02742
15.3019	0.9103	15.3019	0.96806
15.7956	0.96257	15.7956	0.95619
16.2892	0.91065	16.2892	0.98416
16.7828	0.96119	16.7828	0.98773
17.2764	1.05663	17.2764	0.93744
17.77	0.99108	17.77	0.96998
18.2636	0.92756	18.2636	1.06176
18.7572	1.04581	18.7572	0.98611
19.2508	0.9892	19.2508	1.05496
19.7444	0.94299	19.7444	0.9799
20.2381	1.08051	20.2381	0.93594
20.7317	0.96287	20.7317	0.99176
21.2253	0.92337	21.2253	1.01173
21.7189	0.93582	21.7189	0.98609
22.2125	0.98145	22.2125	1.01842
22.7061	0.95187	22.7061	0.96976
23.1997	0.9147	23.1997	1.04157
23.6933	0.9556	23.6933	0.99076
24.1869	0.9585	24.1869	1.06986
24.6806	1.02191	24.6806	0.99169
25.1742	0.96359	25.1742	0.94932
25.6678	0.94292	25.6678	0.99956
26.1614	1.012	26.1614	1.05903
26.655	1.02612	26.655	0.99834
27.1486	0.96238	27.1486	0.95284
27.6422	0.97489	27.6422	0.95716
28.1358	0.97145	28.1358	0.98023
28.6294	0.95057	28.6294	0.93311
29.1231	0.9675	29.1231	0.97003
29.6167	1.03927	29.6167	0.98266
30.1103	0.98766	30.1103	1.00152
30.6039	1.03702	30.6039	0.98407
31.0975	1.0086	31.0975	0.9692
31.5911	0.94189	31.5911	0.95743
32.0847	0.99122	32.0847	1.0226
32.5783	0.9614	32.5783	1.02473
33.0719	0.96269	33.0719	1.00175
33.5656	0.98368	33.5656	1.00152
34.0592	0.92213	34.0592	0.96511
34.5528	0.95649	34.5528	0.97773
35.0464	1.04244	35.0464	0.96722
35.54	0.97082	35.54	0.93432
36.0336	0.98816	36.0336	0.98159
36.5272	0.92965	36.5272	0.96575
37.0208	0.89172	37.0208	0.9792
37.5144	0.96541	37.5144	0.95374
38.0081	0.93143	38.0081	0.98424
38.5017	1.00105	38.5017	0.97151
38.9953	0.95506	38.9953	0.93692
39.4889	0.902	39.4889	0.93686
39.9825	0.97065	39.9825	0.93586
40.4761	1.0021	40.4761	0.98586
40.9697	1.08108	40.9697	0.95374
41.4633	1.03669	41.4633	1.00214
41.9569	1.05843	41.9569	0.95465
42.4506	1.00167	42.4506	1.0317
42.9442	0.9823	42.9442	1.01086
43.4378	0.99209	43.4378	0.95704
43.9314	0.98677	43.9314	0.94879
44.425	1.00476	44.425	0.93274
44.9186	1.04235	44.9186	0.99339
45.4122	1.03501	45.4122	0.93747
45.9058	0.99111	45.9058	0.99446
46.3994	1.02228	46.3994	0.94902
46.8931	0.94664	46.8931	0.9751
47.3867	0.99911	47.3867	0.96514
47.8803	0.94994	47.8803	0.99833
48.3739	0.94564	48.3739	1.03057
48.8675	0.96099	48.8675	0.95172
49.3611	0.93624	49.3611	0.98944
49.8547	0.9697	49.8547	0.99189
50.3483	0.99158	50.3483	0.98866
50.8419	1.0131	50.8419	0.96852
51.3356	0.99003	51.3356	1.00645
51.8292	1.02391	51.8292	1.05662
52.3228	0.92604	52.3228	1.0191
52.8164	0.95271	52.8164	0.97673
53.31	0.99992	53.31	0.93684
53.8036	0.99061	53.8036	0.97313
54.2972	1.06083	54.2972	1.10917
54.7908	0.96452	54.7908	0.98422
55.2844	1.0253	55.2844	1.02092
55.7781	1.00981	55.7781	0.97849
56.2717	1.05682	56.2717	0.97162
56.7653	0.9918	56.7653	1.06494
57.2589	0.91871	57.2589	0.99382
57.7525	0.91531	57.7525	1.00022
58.2461	0.98832	58.2461	0.96971
58.7397	0.96541	58.7397	0.93805
59.2333	0.95859	59.2333	0.97917
59.7269	0.98075	59.7269	0.97303
60.2206	0.99466	60.2206	0.95957
60.7142	0.98794	60.7142	1.00573
61.2078	1.03297	61.2078	0.98218
61.7014	0.94972	61.7014	0.96324
62.195	0.97854	62.195	0.96664
62.6886	0.98843	62.6886	0.96587
63.1822	1.04334	63.1822	1.03139
63.6758	1.01193	63.6758	0.96506
64.1694	0.93631	64.1694	0.9392
64.6631	1.00252	64.6631	0.97881
65.1567	1.05192	65.1567	0.99214
65.6503	0.98614	65.6503	1.03852
66.1439	1.00459	66.1439	0.95569
66.6375	1.0162	66.6375	1.00344
67.1311	0.99044	67.1311	0.99416
67.6247	0.99735	67.6247	0.97738
68.1183	1.00511	68.1183	0.95156
68.6119	1.06853	68.6119	0.94195
69.1056	1.00613	69.1056	0.98511
69.5992	1.04577	69.5992	1.00311
70.0928	0.96324	70.0928	0.93423
70.5864	0.96804	70.5864	1.0241
71.08	0.94131	71.08	0.98975
71.5736	1.00742	71.5736	0.94561
72.0672	0.94792	72.0672	0.94571
72.5608	0.97908	72.5608	0.93363
73.0544	0.95968	73.0544	0.98554
73.5481	0.98082	73.5481	0.99847
74.0417	0.97411	74.0417	0.95642
74.5353	0.97413	74.5353	0.97349
75.0289	0.97497	75.0289	0.96993
75.5225	0.97218	75.5225	1.06788
76.0161	1.05035	76.0161	0.98026
76.5097	0.97247	76.5097	0.98652
77.0033	0.9851	77.0033	0.9329
77.4969	0.99019	77.4969	0.9557
77.9906	1.00971	77.9906	0.9933
78.4842	0.97871	78.4842	0.95773
78.9778	0.96273	78.9778	0.97505
79.4714	0.9763	79.4714	0.99002
79.965	0.94551	79.965	0.99917
80.4586	0.95029	80.4586	0.98065
80.9522	1.02228	80.9522	0.97952
81.4458	0.97322	81.4458	1.02429
81.9394	0.94706	81.9394	1.00012
82.4331	0.94493	82.4331	1.0262
82.9267	1.00411	82.9267	0.99759
83.4203	0.9002	83.4203	1.03598
83.9139	0.9732	83.9139	0.96138
84.4075	0.99401	84.4075	0.98824
84.9011	0.93655	84.9011	0.97536
85.3947	1.01721	85.3947	1.03478
85.8883	0.91681	85.8883	0.9498
86.3819	0.98291	86.3819	1.01919
86.8756	0.93219	86.8756	0.96584
87.3692	1.00484	87.3692	0.99142
87.8628	1.02201	87.8628	0.95715
88.3564	1.01582	88.3564	0.9555
88.85	1.04811	88.85	0.98321
89.3436	0.97023	89.3436	0.9971
89.8372	0.9888	89.8372	1.02131
90.3308	0.98863	90.3308	0.9396
90.8244	0.96376	90.8244	1.01027
91.3181	1.03013	91.3181	0.99536
91.8117	0.95708	91.8117	1.00772
92.3053	0.95456	92.3053	0.93705
92.7989	0.90793	92.7989	0.96967
93.2925	1.01063	93.2925	1.01181
93.7861	0.96744	93.7861	0.98651
94.2797	0.98267	94.2797	1.02077
94.7733	0.93845	94.7733	0.98761
95.2669	1.01663	95.2669	0.96977
95.7606	1.00089	95.7606	1.01587
96.2542	0.94825	96.2542	1.00501
96.7478	1.0092	96.7478	0.96193
97.2414	1.03281	97.2414	0.97762
97.735	0.93752	97.735	1.01363
98.2286	0.9463	98.2286	0.93806
98.7222	1.00035	98.7222	1.04997
99.2158	1.09674	99.2158	1.01628
99.7094	0.98455	99.7094	1.02965
100.203	1.05534	100.203	0.97038
100.697	0.94286	100.697	0.93896
101.19	1.06019	101.19	0.97334
101.684	0.92608	101.684	1.0151
102.177	1.05215	102.177	1.05154
102.671	0.94715	102.671	0.9956
103.165	1.00356	103.165	0.95526
103.658	1.04633	103.658	0.98698
104.152	0.93555	104.152	1.04031
104.646	0.98053	104.646	0.98727
105.139	0.9929	105.139	0.96206
105.633	1.03085	105.633	0.98276
106.126	1.03101	106.126	0.95184
106.62	0.96848	106.62	0.99408
107.114	0.9846	107.114	0.98354
107.607	1.00304	107.607	1.0654
108.101	1.05795	108.101	0.96331
108.594	0.96635	108.594	1.0304
109.088	0.97041	109.088	0.98479
109.582	0.8993	109.582	0.98784
110.075	0.96013	110.075	0.93871
110.569	0.92794	110.569	0.96517
111.062	0.99614	111.062	0.99279
111.556	0.94258	111.556	0.96501
112.05	1.0315	112.05	0.96455
112.543	0.94603	112.543	1.06412
113.037	0.98327	113.037	0.96628
113.531	1.06744	113.531	0.99804
114.024	0.92748	114.024	1.06331
114.518	0.98194	114.518	0.94366
115.011	0.99536	115.011	1.00929
115.505	0.96538	115.505	0.952
115.999	0.93822	115.999	0.98308
116.492	0.94931	116.492	0.95743
116.986	1.02323	116.986	0.99794
117.479	0.97804	117.479	0.94883
117.973	1.04303	117.973	0.99113
118.467	0.9198	118.467	1.01968
118.96	0.9235	118.96	0.95713
119.454	0.95576	119.454	0.99229
119.948	0.89713	119.948	0.93701
120.441	0.92122	120.441	0.94197
120.935	0.98948	120.935	0.95976
121.428	0.95778	121.428	1.01622
121.922	0.94258	121.922	1.01044
122.416	1.0279	122.416	0.9789
122.909	0.91686	122.909	0.94674
123.403	0.92291	123.403	0.97305
123.896	1.02511	123.896	1.0361
124.39	0.93879	124.39	0.93636
124.884	0.99155	124.884	0.95977
125.377	0.96706	125.377	0.99566
125.871	0.93743	125.871	0.93647
126.364	0.9644	126.364	0.95337
126.858	0.96542	126.858	0.99599
127.352	0.95199	127.352	0.98583
127.845	0.91569	127.845	0.94468
128.339	0.97924	128.339	0.98551
128.833	0.99291	128.833	0.96254
129.326	0.94832	129.326	0.9349
129.82	0.98872	129.82	0.96953
130.313	0.93559	130.313	0.97669
130.807	0.98536	130.807	0.95033
131.301	0.96703	131.301	0.95628
131.794	1.01896	131.794	0.93626
132.288	0.95227	132.288	0.96877
132.781	0.93721	132.781	0.95284
133.275	1.0022	133.275	0.99265
133.769	0.93905	133.769	1.03581
134.262	1.00752	134.262	0.93373
134.756	0.93132	134.756	1.03588
135.249	0.97209	135.249	0.96436
135.743	1.01987	135.743	0.95995
136.237	0.97258	136.237	0.95883
136.73	0.98016	136.73	0.94125
137.224	1.02416	137.224	1.04007
137.718	0.92379	137.718	0.99785
138.211	1.00721	138.211	1.00906
138.705	0.95497	138.705	1.03179
139.198	0.95089	139.198	0.95953
139.692	0.95356	139.692	0.95006
140.186	0.91357	140.186	0.98247
140.679	0.94307	140.679	0.99954
141.173	0.98151	141.173	0.95905
141.666	0.92717	141.666	1.02222
142.16	0.95938	142.16	1.01733
142.654	0.90437	142.654	0.96628
143.147	0.99975	143.147	0.96948
143.641	0.90553	143.641	0.99268
144.134	0.94194	144.134	0.99224
144.628	0.95737	144.628	0.9662
145.122	0.93855	145.122	0.99385
145.615	0.97422	145.615	0.99607
146.109	0.95927	146.109	0.96051
146.602	1.01087	146.602	1.00042
147.096	0.90512	147.096	0.97811
147.59	0.93602	147.59	1.03582
148.083	0.95836	148.083	0.97371
148.577	0.96155	148.577	0.96295
149.071	0.99557	149.071	0.93928
149.564	1.01926	149.564	0.94765
150.058	0.98053	150.058	1.04031
150.551	0.91662	150.551	0.94348
151.045	0.98609	151.045	0.96293
151.539	0.99294	151.539	0.93425
152.032	0.94023	152.032	0.98901
152.526	0.99046	152.526	0.92809
153.019	0.92078	153.019	0.96153
153.513	0.90496	153.513	0.95609
154.007	0.9319	154.007	0.98364
154.5	0.93997	154.5	0.93642
154.994	0.93006	154.994	0.95016
155.488	0.97169	155.488	1.00873
155.981	0.89083	155.981	0.95173
156.475	0.93963	156.475	0.97689
156.968	0.92955	156.968	0.9423
157.462	0.93132	157.462	0.922
157.956	0.93645	157.956	1.01188
158.449	0.96795	158.449	1.00092
158.943	0.90251	158.943	0.97528
159.436	0.78063	159.436	0.9563
159.93	0.88153	159.93	0.98188
160.424	0.95965	160.424	1.02969
160.917	0.83198	160.917	1.034
161.411	0.88236	161.411	0.99101
161.904	0.8844	161.904	0.95109
162.398	0.90665	162.398	1.0062
162.892	0.91715	162.892	0.99538
163.385	0.87194	163.385	0.96923
163.879	0.96058	163.879	0.96416
164.373	0.94713	164.373	1.08104
164.866	0.95283	164.866	0.97988
165.36	1.03953	165.36	0.98732
165.853	0.81155	165.853	0.95821
166.347	0.84012	166.347	0.96351
166.841	0.82712	166.841	0.93958
167.334	1.04047	167.334	0.9905
167.828	0.83458	167.828	0.94829
168.321	0.92839	168.321	0.9771
168.815	0.9242	168.815	0.94474
169.309	0.84731	169.309	0.95386
169.802	0.91739	169.802	0.94823
170.296	0.91971	170.296	0.92738
170.789	0.90073	170.789	0.95645
171.283	0.87403	171.283	0.97515
171.777	0.83883	171.777	0.98661
172.27	0.85476	172.27	0.96759
172.764	0.86862	172.764	0.93356
173.257	0.88033	173.257	1.0093
173.751	0.83768	173.751	0.99411
174.245	0.83471	174.245	0.97439
174.738	0.85278	174.738	0.94948
175.232	0.90983	175.232	0.96065
175.726	0.91165	175.726	0.95839
176.219	0.88037	176.219	1.01848
176.713	0.91499	176.713	0.96649
177.206	0.90184	177.206	0.9826
177.7	0.86521	177.7	1.036
178.194	0.92481	178.194	1.03132
178.687	0.9291	178.687	0.93248
179.181	0.85862	179.181	0.98645
179.674	0.96673	179.674	0.97525
180.168	0.94369	180.168	0.98232
180.662	0.87705	180.662	1.01598
181.155	0.81713	181.155	1.03603
181.649	0.79495	181.649	1.05612
182.143	0.85716	182.143	1.03702
182.636	0.79898	182.636	0.97388
183.13	1.02901	183.13	0.93313
183.623	0.74177	183.623	1.01796
184.117	0.75795	184.117	0.93469
184.611	0.7303	184.611	0.94036
185.104	0.76637	185.104	0.95644
185.598	0.74702	185.598	0.96063
186.091	0.79586	186.091	1.0641
186.585	0.77636	186.585	0.93894
187.079	0.7881	187.079	1.02496
187.572	0.75179	187.572	0.99546
188.066	0.78704	188.066	0.94045
188.559	0.78918	188.559	0.93468
189.053	0.8086	189.053	0.97237
189.547	0.83083	189.547	1.0193
190.04	0.83322	190.04	0.94057
190.534	0.85518	190.534	0.9338
191.028	0.81113	191.028	1.02285
191.521	0.74937	191.521	0.98545
192.015	0.80806	192.015	0.95295
192.508	0.86879	192.508	0.98337
193.002	0.74074	193.002	0.9618
193.496	0.78109	193.496	0.93576
193.989	0.7578	193.989	0.95829
194.483	0.7679	194.483	1.05676
194.976	0.78421	194.976	0.93304
195.47	0.82101	195.47	0.96097
195.964	0.76606	195.964	1.03007
196.457	0.85343	196.457	0.94684
196.951	0.81464	196.951	0.98068
197.444	0.80043	197.444	0.99174
197.938	0.79468	197.938	0.9606
198.432	0.80406	198.432	0.97735
198.925	0.85359	198.925	0.93489
199.419	0.83089	199.419	0.96816
199.912	0.79372	199.912	0.96032
200.406	0.84574	200.406	0.96468
200.9	0.84979	200.9	0.94637
201.393	0.82093	201.393	0.9659
201.887	0.86957	201.887	1.01336
202.381	0.89064	202.381	0.93922
202.874	0.90279	202.874	1.01242
203.368	0.97576	203.368	0.96052
203.861	0.81586	203.861	1.00966
204.355	0.84628	204.355	1.0125
204.849	0.87574	204.849	0.95779
205.342	0.88183	205.342	1.00208
205.836	0.85368	205.836	0.93323
206.329	0.89823	206.329	0.96002
206.823	0.83756	206.823	0.93824
207.317	0.89959	207.317	1.04456
207.81	0.94519	207.81	1.00043
208.304	0.90122	208.304	0.98208
208.798	1.02509	208.798	1.03488
209.291	0.89385	209.291	0.93566
209.785	0.88174	209.785	0.98103
210.278	0.85494	210.278	1.04647
210.772	0.85755	210.772	1.05111
211.266	0.81632	211.266	0.93073
211.759	0.86083	211.759	0.97084
212.253	0.85372	212.253	0.9584
212.746	0.90794	212.746	0.97559
213.24	0.86144	213.24	0.99836
213.734	0.89273	213.734	0.93214
214.227	0.87552	214.227	1.05868
214.721	0.88692	214.721	0.97207
215.214	0.93766	215.214	0.98313
215.708	0.85556	215.708	1.00904
216.202	0.94476	216.202	1.0369
216.695	0.88572	216.695	0.93016
217.189	0.8832	217.189	0.96571
217.683	0.86697	217.683	0.98533
218.176	0.88621	218.176	0.98057
218.67	0.93314	218.67	0.95369
219.163	0.9123	219.163	0.98996
219.657	0.86763	219.657	0.93187
220.151	0.90313	220.151	0.97013
220.644	0.89807	220.644	0.95578
221.138	0.94095	221.138	0.97132
221.631	0.92827	221.631	1.00467
222.125	0.9399	222.125	1.05025
222.619	0.8581	222.619	0.96632
223.112	0.9151	223.112	1.00944
223.606	0.88239	223.606	1.02352
224.099	0.88073	224.099	0.96481
224.593	0.93819	224.593	0.93294
225.087	0.98279	225.087	0.9943
225.58	0.95354	225.58	0.9382
226.074	0.92272	226.074	1.00361
226.567	0.89875	226.567	0.98085
227.061	0.88446	227.061	0.95661
227.555	0.9082	227.555	0.98722
228.048	0.9233	228.048	1.00145
228.542	0.88079	228.542	0.96404
229.036	0.90079	229.036	0.97113
229.529	0.92735	229.529	0.9463
230.023	0.87808	230.023	0.9529
230.516	0.89279	230.516	0.92407
231.01	0.93874	231.01	0.95177
231.504	0.85914	231.504	0.97534
231.997	0.91459	231.997	0.94205
232.491	0.89149	232.491	0.95721
232.984	0.8993	232.984	1.07168
233.478	0.87993	233.478	0.99152
233.972	0.88727	233.972	1.01865
234.465	0.9148	234.465	0.94345
234.959	0.85789	234.959	1.04751
235.452	0.83726	235.452	0.97906
235.946	0.87613	235.946	0.99615
236.44	0.82244	236.44	0.97616
236.933	0.80192	236.933	0.95968
237.427	0.83658	237.427	0.93048
237.921	0.87747	237.921	0.99979
238.414	0.93406	238.414	0.9544
238.908	0.95628	238.908	0.99328
239.401	0.86979	239.401	0.96899
239.895	0.8699	239.895	0.9557
240.389	0.85467	240.389	1.06423
240.882	0.84725	240.882	0.98665
241.376	0.84847	241.376	0.92832
241.869	0.8777	241.869	0.94738
242.363	0.88562	242.363	0.95606
242.857	0.83386	242.857	1.00054
243.35	0.90844	243.35	0.98283
243.844	0.88374	243.844	0.98868
244.338	0.84656	244.338	0.98098
244.831	0.90284	244.831	1.03475
245.325	0.8432	245.325	1.05006
245.818	0.98425	245.818	0.96641
246.312	0.86565	246.312	0.94836
246.806	0.85929	246.806	0.92525
247.299	0.85855	247.299	0.96887
247.793	0.92751	247.793	0.9206
248.286	0.91385	248.286	0.96372
248.78	0.91652	248.78	0.92106
249.274	0.92034	249.274	0.94435
249.767	0.90458	249.767	0.94933
250.261	0.948	250.261	0.96067
250.754	0.8426	250.754	0.96568
251.248	0.91694	251.248	1.00556
251.742	0.90733	251.742	0.95816
252.235	0.91333	252.235	0.9679
252.729	0.84235	252.729	0.95122
253.222	0.89549	253.222	0.96951
253.716	0.86715	253.716	0.92251
254.21	0.8594	254.21	0.99855
254.703	0.8636	254.703	0.94639
255.197	0.90697	255.197	0.97134
255.691	0.9792	255.691	0.98313
256.184	0.90696	256.184	0.98537
256.678	0.87633	256.678	1.03745
257.171	0.86635	257.171	0.97536
257.665	0.89082	257.665	0.97878
258.159	0.87097	258.159	0.97122
258.652	0.93421	258.652	0.92995
259.146	0.90166	259.146	0.9547
259.639	0.95228	259.639	1.04775
260.133	1.00433	260.133	0.94683
260.627	0.95305	260.627	0.95171
261.12	0.89842	261.12	0.98539
261.614	0.8685	261.614	0.96645
262.108	0.96041	262.108	1.01035
262.601	0.89675	262.601	0.97517
263.095	0.90484	263.095	0.92722
263.588	0.93408	263.588	0.9602
264.082	0.90478	264.082	1.00191
264.576	0.91291	264.576	0.97972
265.069	0.90147	265.069	1.00771
265.563	0.87778	265.563	0.92139
266.056	0.89152	266.056	0.97211
266.55	0.89858	266.55	0.94333
267.044	0.88314	267.044	0.9749
267.537	0.86686	267.537	0.96958
268.031	0.87289	268.031	0.94251
268.524	0.86113	268.524	0.99706
269.018	0.85581	269.018	0.94708
269.512	0.90101	269.512	0.94856
270.005	0.93337	270.005	0.92535
270.499	0.91141	270.499	0.97397
270.993	0.85306	270.993	0.9654
271.486	0.87481	271.486	0.97756
271.98	0.90619	271.98	0.95223
272.473	0.87518	272.473	0.94614
272.967	0.94086	272.967	0.92704
273.461	0.95515	273.461	0.97848
273.954	0.94342	273.954	0.98428
274.448	0.93856	274.448	0.9458
274.941	0.93271	274.941	0.94714
275.435	0.96711	275.435	0.99103
275.929	0.88656	275.929	0.97622
276.422	0.94944	276.422	0.99458
276.916	0.949	276.916	0.95354
277.409	0.89076	277.409	0.95857
277.903	0.91108	277.903	0.99499
278.397	0.91925	278.397	0.95695
278.89	0.91206	278.89	0.99637
279.384	0.96232	279.384	0.96556
279.877	0.92691	279.877	1.01726
280.371	0.92905	280.371	0.95376
280.865	0.93465	280.865	0.955
281.358	0.94902	281.358	0.98458
281.852	0.91062	281.852	1.07322
282.346	0.96793	282.346	1.02874
282.839	0.93654	282.839	0.95236
283.333	0.86924	283.333	1.02788
283.826	0.90952	283.826	0.92964
284.32	0.8719	284.32	0.98523
284.814	0.91324	284.814	1.00553
285.307	0.95538	285.307	1.08239
285.801	0.90547	285.801	0.92475
286.294	0.88626	286.294	0.9487
286.788	0.90135	286.788	1.01568
287.282	0.90097	287.282	0.96137
287.775	0.88235	287.775	0.94925
288.269	0.85695	288.269	0.9229
288.762	0.86547	288.762	0.97458
289.256	0.94429	289.256	0.94412
289.75	0.86411	289.75	1.00636
290.243	0.95479	290.243	0.9508
290.737	0.89081	290.737	0.96575
291.231	0.85803	291.231	0.9675
291.724	0.92074	291.724	0.95759
292.218	0.8952	292.218	0.94532
292.711	0.90218	292.711	0.94934
293.205	0.93915	293.205	1.01997
293.699	0.87204	293.699	0.95202
294.192	0.87724	294.192	0.9644
294.686	0.89206	294.686	0.96018
295.179	0.92205	295.179	0.94713
295.673	0.86293	295.673	0.97295
296.167	0.86237	296.167	0.97865
296.66	0.90735	296.66	0.97659
297.154	0.866	297.154	0.93493
297.647	0.90268	297.647	0.9485
298.141	0.94384	298.141	1.02091
298.635	0.84085	298.635	0.96183
299.128	0.85004	299.128	0.97942
299.622	0.86768	299.622	1.00775
300.116	0.82847	300.116	0.96323
300.609	0.90509	300.609	0.97617
301.103	0.85679	301.103	0.95917
301.596	0.90564	301.596	1.00622
302.09	0.83528	302.09	0.9946
302.584	0.85034	302.584	0.93501
303.077	0.84752	303.077	1.04873
303.571	0.8316	303.571	0.93654
304.064	0.82054	304.064	0.95142
304.558	0.85524	304.558	0.97554
305.052	0.82696	305.052	0.94033
305.545	0.82681	305.545	1.03444
306.039	0.85494	306.039	0.98782
306.533	0.86234	306.533	0.92404
307.026	0.83114	307.026	1.07785
307.52	0.81404	307.52	1.01674
308.013	0.77627	308.013	0.92111
308.507	0.87612	308.507	0.98836
309.001	0.80586	309.001	0.97251
309.494	0.81171	309.494	0.95548
309.988	0.82519	309.988	0.92235
310.481	0.83085	310.481	0.938
310.975	0.88598	310.975	1.04839
311.469	0.90756	311.469	0.94266
311.962	0.8431	311.962	0.94072
312.456	0.86934	312.456	0.93809
312.949	0.83695	312.949	0.99332
313.443	0.81572	313.443	0.95508
313.937	0.86041	313.937	0.96021
314.43	0.85593	314.43	0.99085
314.924	0.89755	314.924	0.92139
315.418	0.82314	315.418	0.93515
315.911	0.92232	315.911	0.92121
316.405	0.83588	316.405	0.96941
316.898	0.89212	316.898	0.99752
317.392	0.80888	317.392	0.96006
317.886	0.86936	317.886	0.94125
318.379	0.87918	318.379	0.97397
318.873	0.91054	318.873	0.96773
319.366	0.82221	319.366	0.97411
319.86	0.88225	319.86	0.97162
320.354	0.88438	320.354	0.92021
320.847	0.78331	320.847	0.93447
321.341	0.85463	321.341	0.98269
321.834	0.84503	321.834	0.94913
322.328	0.85574	322.328	0.93611
322.822	0.82776	322.822	0.992
323.315	0.77295	323.315	1.00935
323.809	0.75853	323.809	1.01535
324.303	0.69808	324.303	0.97128
324.796	0.71571	324.796	1.0616
325.29	0.79902	325.29	0.93973
325.783	0.70166	325.783	0.92061
326.277	0.74439	326.277	1.01391
326.771	0.73602	326.771	1.02183
327.264	0.7331	327.264	0.99187
327.758	0.72916	327.758	0.93797
328.251	0.71166	328.251	0.94593
328.745	0.76157	328.745	1.01263
329.239	0.76226	329.239	0.9587
329.732	0.73565	329.732	0.96264
330.226	0.76192	330.226	0.97179
330.719	0.74606	330.719	1.014
331.213	0.78714	331.213	1.01602
331.707	0.81624	331.707	0.93922
332.2	0.7142	332.2	0.9939
332.694	0.71623	332.694	0.98819
333.188	0.75112	333.188	0.92315
333.681	0.74444	333.681	0.94336
334.175	0.8253	334.175	0.96807
334.668	0.74717	334.668	0.94487
335.162	0.85447	335.162	0.94192
335.656	0.80504	335.656	0.99106
336.149	0.76752	336.149	0.97365
336.643	0.99484	336.643	0.95046
337.136	0.8088	337.136	0.95956
337.63	0.74969	337.63	0.97458
338.124	0.76203	338.124	1.0023
338.617	0.75304	338.617	0.96553
339.111	0.78317	339.111	0.97648
339.604	0.8008	339.604	0.95042
340.098	0.77315	340.098	0.94885
340.592	0.77542	340.592	0.91805
341.085	0.7787	341.085	0.9602
341.579	0.82982	341.579	0.97633
342.072	0.79159	342.072	0.94843
342.566	0.79926	342.566	0.92364
343.06	0.79268	343.06	0.94573
343.553	0.80224	343.553	0.96097
344.047	0.80779	344.047	0.96741
344.541	0.84302	344.541	0.98327
345.034	0.77316	345.034	0.96566
345.528	0.79469	345.528	0.98304
346.021	0.75873	346.021	0.94009
346.515	0.82807	346.515	1.02609
347.009	0.81161	347.009	0.94492
347.502	0.77816	347.502	0.99519
347.996	0.76856	347.996	0.92423
348.489	0.74906	348.489	0.98659
348.983	0.78649	348.983	0.92345
349.477	0.80002	349.477	0.9765
349.97	0.82412	349.97	0.99639
350.464	0.86456	350.464	0.95037
350.957	0.78199	350.957	1.04311
351.451	0.80012	351.451	0.93971
351.945	0.81162	351.945	0.96165
352.438	0.81729	352.438	1.0354
352.932	0.84092	352.932	0.98654
353.426	0.82737	353.426	0.94884
353.919	0.80196	353.919	0.94516
354.413	0.80226	354.413	0.96662
354.906	0.80977	354.906	0.92633
355.4	0.82277	355.4	0.96336
355.894	0.80799	355.894	0.9587
356.387	0.77227	356.387	0.94885
356.881	0.77933	356.881	0.99614
357.374	0.80876	357.374	0.95146
357.868	0.81607	357.868	0.98971
358.362	0.81976	358.362	0.94154
358.855	0.84214	358.855	0.95827
359.349	0.74236	359.349	0.99071
359.842	0.86382	359.842	0.96416
360.336	0.7893	360.336	0.97259
360.83	0.79769	360.83	1.00675
361.323	0.80309	361.323	0.99308
361.817	0.85179	361.817	0.96221
362.311	0.95002	362.311	0.97121
362.804	0.81289	362.804	0.92106
363.298	0.84582	363.298	0.97824
363.791	0.80244	363.791	0.994
364.285	0.82652	364.285	0.99002
364.779	0.81882	364.779	1.035
365.272	0.91473	365.272	0.99719
365.766	0.8437	365.766	0.94407
366.259	0.84369	366.259	0.95921
366.753	0.84384	366.753	0.98328
367.247	0.86882	367.247	0.96892
367.74	0.85129	367.74	0.92526
368.234	0.89141	368.234	0.98616
368.728	0.86961	368.728	0.93982
369.221	0.88513	369.221	0.92159
369.715	0.87105	369.715	0.96071
370.208	0.81584	370.208	0.96767
370.702	0.84841	370.702	0.96595
371.196	0.85875	371.196	0.94973
371.689	0.8621	371.689	0.9677
372.183	0.83497	372.183	0.97255
372.676	1.01169	372.676	0.95511
373.17	0.83065	373.17	0.9838
373.664	0.8765	373.664	0.92591
374.157	0.97707	374.157	0.93796
374.651	0.81719	374.651	0.98328
375.144	0.95045	375.144	1.05474
375.638	0.89893	375.638	0.97365
376.132	0.91538	376.132	0.99251
376.625	0.86288	376.625	0.97949
377.119	0.86086	377.119	0.9451
377.613	0.86654	377.613	1.03377
378.106	0.83733	378.106	0.98208
378.6	0.87674	378.6	0.99368
379.093	0.877	379.093	1.00129
379.587	0.84612	379.587	0.9258
380.081	0.84538	380.081	0.95575
380.574	0.84626	380.574	0.95126
381.068	0.85225	381.068	0.99428
381.561	0.85955	381.561	0.97173
382.055	0.86376	382.055	1.00732
382.549	0.86189	382.549	1.02265
383.042	0.83459	383.042	0.93722
383.536	0.81537	383.536	0.94141
384.029	0.84323	384.029	0.94044
384.523	0.91291	384.523	0.96968
385.017	0.78991	385.017	1.00605
385.51	0.83689	385.51	0.95584
386.004	0.83553	386.004	0.96942
386.498	0.86021	386.498	0.94523
386.991	0.83094	386.991	0.94687
387.485	0.83879	387.485	0.96734
387.978	0.81705	387.978	1.0089
388.472	0.84562	388.472	1.00039
388.966	0.85882	388.966	0.96153
389.459	0.82121	389.459	0.98774
389.953	0.89847	389.953	1.08615
390.446	0.91085	390.446	0.9702
390.94	0.82569	390.94	0.97176
391.434	0.83651	391.434	0.9446
391.927	0.88871	391.927	0.97182
392.421	0.84662	392.421	0.96535
392.914	0.83158	392.914	1.05512
393.408	0.9016	393.408	0.99259
393.902	0.90781	393.902	0.9479
394.395	0.85913	394.395	0.96856
394.889	0.93744	394.889	1.01898
395.382	0.88556	395.382	0.91949
395.876	0.88185	395.876	0.99538
396.37	0.82541	396.37	0.98842
396.863	0.89975	396.863	0.96332
397.357	0.82112	397.357	0.9623
397.851	0.81151	397.851	0.95827
398.344	0.82724	398.344	0.96885
398.838	0.84625	398.838	0.96853
399.331	0.81373	399.331	0.95751
399.825	0.81317	399.825	0.99246
400.319	0.84417	400.319	0.95699
400.812	0.80844	400.812	0.96125
401.306	0.86503	401.306	0.96464
401.799	0.80189	401.799	1.03091
402.293	0.80278	402.293	1.06689
402.787	0.86313	402.787	1.01216
403.28	0.79954	403.28	0.95649
403.774	0.80418	403.774	1.02033
404.267	0.81269	404.267	1.01062
404.761	0.9113	404.761	0.97508
405.255	0.8139	405.255	1.02572
405.748	0.78827	405.748	0.947
406.242	0.86548	406.242	1.01626
406.736	0.89604	406.736	0.96192
407.229	0.85392	407.229	0.91798
407.723	0.88982	407.723	0.94127
408.216	0.87092	408.216	0.97111
408.71	0.85318	408.71	1.01775
409.204	0.8435	409.204	0.98626
409.697	0.88289	409.697	0.98541
410.191	0.87228	410.191	1.01961
410.684	0.89076	410.684	0.95741
411.178	0.88733	411.178	0.96035
411.672	0.83692	411.672	0.91707
412.165	0.89245	412.165	0.96161
412.659	0.87254	412.659	0.96195
413.152	0.90632	413.152	0.93549
413.646	0.84577	413.646	1.00383
414.14	0.87764	414.14	0.94361
414.633	0.91721	414.633	1.0233
415.127	0.88133	415.127	0.92236
415.621	0.80603	415.621	1.00326
416.114	0.85416	416.114	1.00954
416.608	0.9451	416.608	1.00468
417.101	0.8681	417.101	0.92197
417.595	0.84745	417.595	0.94115
418.089	0.86084	418.089	0.95693
418.582	0.84097	418.582	1.05344
419.076	0.83329	419.076	0.99513
419.569	0.83708	419.569	0.99105
420.063	0.87049	420.063	0.94319
420.557	0.83794	420.557	1.03834
421.05	0.82586	421.05	1.01177
421.544	0.80749	421.544	0.96989
422.038	0.8255	422.038	0.99013
422.531	0.80148	422.531	0.95527
423.025	0.84213	423.025	0.94003
423.518	0.84366	423.518	0.96662
424.012	0.81898	424.012	0.96324
424.506	0.80681	424.506	0.93707
424.999	0.87806	424.999	0.97293
425.493	0.88933	425.493	1.00961
425.986	0.83836	425.986	0.93906
426.48	0.79061	426.48	0.92018
426.974	0.88796	426.974	0.9206
427.467	0.84049	427.467	1.02488
427.961	0.81245	427.961	0.94025
428.454	0.82629	428.454	0.92424
428.948	0.90283	428.948	0.95143
429.442	0.88032	429.442	0.99151
429.935	0.87149	429.935	1.01218
430.429	0.79836	430.429	0.96864
430.923	0.80406	430.923	0.98846
431.416	0.80619	431.416	0.95403
431.91	0.86369	431.91	1.00513
432.403	0.84496	432.403	0.97607
432.897	0.8014	432.897	1.02286
433.391	0.86003	433.391	0.98184
433.884	0.86681	433.884	0.98008
434.378	0.87875	434.378	0.93139
434.871	0.8366	434.871	0.97396
435.365	0.80495	435.365	0.94649
435.859	0.82303	435.859	1.04936
436.352	0.81493	436.352	0.95681
436.846	0.82034	436.846	0.94022
437.339	0.81678	437.339	1.0283
437.833	0.83603	437.833	0.95953
438.327	0.83627	438.327	0.95569
438.82	0.84342	438.82	0.98749
439.314	0.83928	439.314	1.00503
439.808	0.79183	439.808	1.06873
440.301	0.87139	440.301	0.9663
440.795	0.79233	440.795	0.96365
441.288	0.85605	441.288	0.92113
441.782	0.81948	441.782	0.9996
442.276	0.82694	442.276	0.98819
442.769	0.78614	442.769	0.96758
443.263	0.83077	443.263	0.96914
443.756	0.84609	443.756	0.92669
444.25	0.83102	444.25	0.97328
444.744	0.85733	444.744	1.01267
445.237	0.80273	445.237	1.0127
445.731	0.80221	445.731	0.94494
446.224	0.79802	446.224	0.98044
446.718	0.80735	446.718	0.94789
447.212	0.84939	447.212	0.941
447.705	0.78069	447.705	0.93615
448.199	0.75702	448.199	0.97288
448.692	0.81853	448.692	0.93762
449.186	0.86275	449.186	0.99886
449.68	0.79058	449.68	0.95727
450.173	0.84391	450.173	0.97245
450.667	0.85221	450.667	0.92678
451.161	0.79445	451.161	0.98023
451.654	0.82259	451.654	1.04083
452.148	0.83248	452.148	0.96406
452.641	0.84129	452.641	0.94165
453.135	0.84807	453.135	0.99621
453.629	0.90517	453.629	0.98757
454.122	0.84327	454.122	0.95975
454.616	0.81579	454.616	0.97721
455.109	0.84789	455.109	0.9744
455.603	0.7807	455.603	0.9381
456.097	0.82605	456.097	0.94266
456.59	0.83306	456.59	1.01146
457.084	0.83569	457.084	0.98856
457.577	0.86902	457.577	0.93066
458.071	0.81944	458.071	0.98889
458.565	0.84388	458.565	1.01692
459.058	0.84145	459.058	0.9422
459.552	0.85558	459.552	0.9488
460.046	0.87398	460.046	1.01832
460.539	0.84143	460.539	0.9236
461.033	0.8589	461.033	0.97569
461.526	0.88035	461.526	1.08319
462.02	0.82192	462.02	0.97165
462.514	0.89697	462.514	0.99622
463.007	0.82624	463.007	0.94447
463.501	0.85096	463.501	1.00184
463.994	0.86051	463.994	0.9529
464.488	0.82468	464.488	1.08848
464.982	0.83525	464.982	0.99288
465.475	0.82331	465.475	0.97421
465.969	0.81189	465.969	0.94179
466.462	0.81057	466.462	0.96427
466.956	0.95912	466.956	0.99039
467.45	0.89138	467.45	1.04568
467.943	0.86003	467.943	0.96546
468.437	0.83142	468.437	0.94688
468.931	0.83737	468.931	0.93961
469.424	0.88587	469.424	0.96648
469.918	0.8007	469.918	0.92538
470.411	0.85156	470.411	0.92177
470.905	0.82856	470.905	0.94336
471.399	0.82738	471.399	0.92976
471.892	0.84357	471.892	0.92252
472.386	0.85536	472.386	0.9209
472.879	0.83629	472.879	0.97141
473.373	0.79587	473.373	0.94479
473.867	0.85989	473.867	1.04515
474.36	0.82273	474.36	0.99262
474.854	0.82554	474.854	0.9787
475.348	0.8276	475.348	0.9914
475.841	0.79638	475.841	0.98831
476.335	0.87195	476.335	0.98082
476.828	0.83538	476.828	1.00029
477.322	0.82298	477.322	0.95276
477.816	0.89412	477.816	0.96958
478.309	0.82387	478.309	0.93612
478.803	0.83265	478.803	0.94273
479.296	0.82761	479.296	0.94106
479.79	0.79713	479.79	0.96924
480.284	0.82188	480.284	0.93523
480.777	0.83811	480.777	0.9544
481.271	0.84375	481.271	1.04639
481.764	0.852	481.764	0.94305
482.258	0.85425	482.258	0.91338
482.752	0.8111	482.752	0.95203
483.245	0.83826	483.245	0.94101
483.739	0.79781	483.739	1.00032
484.233	0.84043	484.233	0.95153
484.726	0.79816	484.726	0.9279
485.22	0.8898	485.22	0.98391
485.713	0.79044	485.713	0.99253
486.207	0.8546	486.207	0.93432
486.701	0.77594	486.701	1.03682
487.194	0.84578	487.194	0.98224
487.688	0.84793	487.688	0.92246
488.181	0.79488	488.181	0.9144
488.675	0.8265	488.675	0.95322
489.169	0.85379	489.169	0.91948
489.662	0.85329	489.662	0.94456
490.156	0.81172	490.156	0.96403
490.649	0.7843	490.649	1.00579
491.143	0.83956	491.143	0.94178
491.637	0.79957	491.637	0.9229
492.13	0.9154	492.13	0.94831
492.624	0.8304	492.624	0.94121
493.118	0.7922	493.118	0.99406
493.611	0.77886	493.611	0.93755
494.105	0.82254	494.105	0.94739
494.598	0.79793	494.598	0.94251
495.092	0.84201	495.092	0.99076
495.586	0.89492	495.586	0.98866
496.079	0.82478	496.079	0.94274
496.573	0.79747	496.573	0.91998
497.066	0.78995	497.066	0.98112
497.56	0.81715	497.56	0.98034
498.054	0.85237	498.054	0.93729
498.547	0.77882	498.547	0.9189
499.041	0.80338	499.041	0.92115
499.534	0.86377	499.534	0.96629
500.028	0.84083	500.028	0.96267
500.522	0.8346	500.522	0.95329
501.015	0.84428	501.015	1.00615
501.509	0.84159	501.509	0.9872
502.002	0.8413	502.002	1.0492
502.496	0.84287	502.496	0.97265
502.99	0.81964	502.99	1.03292
503.483	0.78347	503.483	0.96015
503.977	0.87373	503.977	0.95885
504.471	0.8314	504.471	0.98934
504.964	0.82452	504.964	1.00816
505.458	0.82534	505.458	0.92725
505.951	0.86468	505.951	0.96907
506.445	0.80039	506.445	0.97334
506.939	0.81608	506.939	0.98433
507.432	0.82073	507.432	0.9887
507.926	0.84355	507.926	0.928
508.419	0.83252	508.419	0.94692
508.913	0.79798	508.913	0.92152
509.407	0.77574	509.407	1.0339
509.9	0.80321	509.9	0.96053
510.394	0.79412	510.394	0.94434
510.887	0.83011	510.887	0.95078
511.381	0.77603	511.381	0.9619
511.875	0.81924	511.875	0.94228
512.368	0.80518	512.368	0.97896
512.862	0.78687	512.862	1.01603
513.356	0.85464	513.356	0.97664
513.849	0.85916	513.849	0.95016
514.343	0.78996	514.343	0.93575
514.836	0.799	514.836	0.934
515.33	0.83994	515.33	0.9153
515.824	0.84095	515.824	0.91327
516.317	0.80215	516.317	0.99901
516.811	0.8059	516.811	0.93658
517.304	0.87504	517.304	0.91489
517.798	0.78917	517.798	0.9198
518.292	0.87985	518.292	0.97639
518.785	0.79359	518.785	0.91789
519.279	0.83301	519.279	0.97526
519.773	0.87192	519.773	0.99353
520.266	0.78098	520.266	0.91316
520.76	0.77535	520.76	1.0261
521.253	0.80217	521.253	0.92083
521.747	0.80753	521.747	0.96273
522.241	0.82456	522.241	1.03136
522.734	0.81213	522.734	0.92109
523.228	0.81338	523.228	0.94823
523.721	0.83014	523.721	0.94522
524.215	0.80268	524.215	0.97573
524.709	0.8183	524.709	0.96568
525.202	0.78443	525.202	1.02729
525.696	0.76828	525.696	1.02748
526.189	0.80652	526.189	0.97485
526.683	0.84	526.683	0.95681
527.177	0.77315	527.177	0.98813
527.67	0.91683	527.67	0.91781
528.164	0.88862	528.164	0.9206
528.658	0.82666	528.658	0.98486
529.151	0.82594	529.151	0.95355
529.645	0.82647	529.645	0.93327
530.138	0.82283	530.138	0.99872
530.632	0.84647	530.632	1.05482
531.126	0.77678	531.126	0.95598
531.619	0.77301	531.619	0.97206
532.113	0.83376	532.113	1.0262
532.606	0.83311	532.606	0.92003
533.1	0.76313	533.1	0.99268
533.594	0.8549	533.594	1.02528
534.087	0.77445	534.087	0.94125
534.581	0.81145	534.581	0.92184
535.074	0.84917	535.074	0.94203
535.568	0.83764	535.568	0.95444
536.062	0.80406	536.062	0.93176
536.555	0.81011	536.555	0.94046
537.049	0.85771	537.049	0.98074
537.543	0.81801	537.543	0.9276
538.036	0.88217	538.036	0.9333
538.53	0.83193	538.53	1.00491
539.023	0.84032	539.023	0.96303
539.517	0.8443	539.517	0.93677
540.011	0.92114	540.011	0.94411
540.504	0.8521	540.504	1.00254
540.998	0.87797	540.998	0.95997
541.491	0.80619	541.491	0.91756
541.985	0.89706	541.985	0.96338
542.479	0.8874	542.479	0.96104
542.972	0.84748	542.972	1.0582
543.466	0.86277	543.466	0.97602
543.959	0.89922	543.959	0.99096
544.453	0.78286	544.453	1.07295
544.947	0.80101	544.947	0.95507
545.44	0.80644	545.44	0.95002
545.934	0.79523	545.934	0.9269
546.428	0.98217	546.428	0.98677
546.921	0.85414	546.921	1.01553
547.415	0.79594	547.415	0.9704
547.908	0.85111	547.908	0.9616
548.402	0.78075	548.402	0.91606
548.896	0.80832	548.896	0.96189
549.389	0.83934	549.389	0.94203
549.883	0.78691	549.883	0.99089
550.376	0.78017	550.376	0.91709
550.87	0.8263	550.87	0.97839
551.364	0.78029	551.364	0.94115
551.857	0.79235	551.857	0.91543
552.351	0.80006	552.351	0.91876
552.844	0.78287	552.844	0.95034
553.338	0.82207	553.338	1.01076
553.832	0.82581	553.832	0.94069
554.325	0.82562	554.325	1.02095
554.819	0.93651	554.819	1.0222
555.312	0.74891	555.312	0.96242
555.806	0.79561	555.806	0.96357
556.3	0.81145	556.3	0.94121
556.793	0.85168	556.793	0.92428
557.287	0.78064	557.287	0.99783
557.781	0.81472	557.781	0.96373
558.274	0.86117	558.274	0.93132
558.768	0.80021	558.768	0.93322
559.261	0.79401	559.261	0.94912
559.755	0.86073	559.755	0.96283
560.249	0.7889	560.249	0.9685
560.742	0.74338	560.742	0.99318
561.236	0.74894	561.236	0.96999
561.729	0.78604	561.729	0.94919
562.223	0.7735	562.223	1.0203
562.717	0.7657	562.717	0.98852
563.21	0.75264	563.21	1.0131
563.704	0.76777	563.704	0.98362
564.197	0.77475	564.197	0.95367
564.691	0.80038	564.691	0.92107
565.185	0.76771	565.185	0.94196
565.678	0.77145	565.678	0.94485
566.172	0.76504	566.172	0.9777
566.666	0.72695	566.666	0.97199
567.159	0.80181	567.159	0.9677
567.653	0.7885	567.653	1.03259
568.146	0.75296	568.146	0.96533
568.64	0.76768	568.64	0.95422
569.134	0.78691	569.134	0.94517
569.627	0.79287	569.627	0.93878
570.121	0.77063	570.121	0.9971
570.614	0.75379	570.614	0.95128
571.108	0.80714	571.108	0.98468
571.602	0.89089	571.602	0.92851
572.095	0.7227	572.095	0.95409
572.589	0.74956	572.589	0.95307
573.082	0.72292	573.082	0.94057
573.576	0.75109	573.576	1.00878
574.07	0.73083	574.07	1.00832
574.563	0.74383	574.563	0.99885
575.057	0.71292	575.057	1.06156
575.551	0.69981	575.551	0.93443
576.044	0.71942	576.044	0.94087
576.538	0.69794	576.538	0.96713
577.031	0.823	577.031	0.97774
577.525	0.7166	577.525	0.96377
578.019	0.71955	578.019	0.95815
578.512	0.76615	578.512	0.91847
579.006	0.75793	579.006	1.02994
579.499	0.81662	579.499	1.00254
579.993	0.8115	579.993	0.96927
580.487	0.83915	580.487	0.91517
580.98	0.84233	580.98	0.94616
581.474	0.78563	581.474	0.96805
581.967	0.7852	581.967	0.91631
582.461	0.77662	582.461	0.91138
582.955	0.76799	582.955	0.93415
583.448	0.78169	583.448	0.98303
583.942	0.79129	583.942	0.98093
584.436	0.80186	584.436	0.93935
584.929	0.81336	584.929	0.93948
585.423	0.78718	585.423	0.99464
585.916	0.81801	585.916	0.91721
586.41	0.81245	586.41	0.93385
586.904	0.79148	586.904	0.97853
587.397	0.75889	587.397	1.02053
587.891	0.77284	587.891	0.93629
588.384	0.7737	588.384	0.97454
588.878	0.75842	588.878	0.94491
589.372	0.80439	589.372	0.95346
589.865	0.78294	589.865	0.93475
590.359	0.78215	590.359	0.9934
590.852	0.75446	590.852	0.93758
591.346	0.80705	591.346	1.00278
591.84	0.79324	591.84	0.9519
592.333	0.7227	592.333	0.95318
592.827	0.77627	592.827	1.06301
593.321	0.70838	593.321	1.07815
593.814	0.75412	593.814	0.93767
594.308	0.68208	594.308	0.97145
594.801	0.73979	594.801	0.9675
595.295	0.76513	595.295	0.91162
595.789	0.79932	595.789	0.96166
596.282	0.7728	596.282	0.96614
596.776	0.85382	596.776	0.94309
597.269	0.78724	597.269	0.91567
597.763	0.74735	597.763	1.08385
598.257	0.81109	598.257	0.98913
598.75	0.75541	598.75	0.91001
599.244	0.77467	599.244	0.93632
599.737	0.81889	599.737	0.93107
600.231	0.7874	600.231	0.96359
600.725	0.78185	600.725	0.96165
601.218	0.76215	601.218	0.94144
601.712	0.75389	601.712	0.97835
602.206	0.76592	602.206	0.97706
602.699	0.77765	602.699	0.93011
603.193	0.77805	603.193	0.98834
603.686	0.78254	603.686	0.96844
604.18	0.76558	604.18	0.95558
604.674	0.74641	604.674	0.94259
605.167	0.7435	605.167	0.9553
605.661	0.7745	605.661	0.98039
606.154	0.75847	606.154	1.03486
606.648	0.76465	606.648	0.94862
607.142	0.74983	607.142	0.9802
607.635	0.74767	607.635	0.98489
608.129	0.76922	608.129	0.97872
608.622	0.74839	608.622	0.96547
609.116	0.80108	609.116	0.93853
609.61	0.77973	609.61	0.93895
610.103	0.80975	610.103	1.03188
610.597	0.78646	610.597	0.99145
611.091	0.78339	611.091	0.91444
611.584	0.75695	611.584	0.98131
612.078	0.80031	612.078	0.94267
612.571	0.78046	612.571	1.01607
613.065	0.78986	613.065	0.95579
613.559	0.76607	613.559	0.94929
614.052	0.81745	614.052	0.91402
614.546	0.78715	614.546	0.93663
615.039	0.77037	615.039	0.97503
615.533	0.7919	615.533	0.94379
616.027	0.74623	616.027	0.96473
616.52	0.73891	616.52	0.946
617.014	0.77944	617.014	0.93668
617.508	0.75203	617.508	0.98719
618.001	0.80667	618.001	0.98366
618.495	0.73724	618.495	0.93973
618.988	0.79838	618.988	0.91364
619.482	0.76464	619.482	0.96473
619.976	0.76428	619.976	0.99154
620.469	0.82181	620.469	0.92817
620.963	0.75041	620.963	0.98276
621.456	0.83332	621.456	0.94227
621.95	0.79355	621.95	0.96124
622.444	0.8218	622.444	0.90473
622.937	0.79337	622.937	0.91163
623.431	0.73169	623.431	0.9086
623.924	0.74574	623.924	1.00274
624.418	0.83272	624.418	0.95826
624.912	0.79165	624.912	0.93978
625.405	0.71904	625.405	0.94947
625.899	0.74101	625.899	0.95665
626.393	0.76911	626.393	0.90682
626.886	0.74544	626.886	0.95233
627.38	0.7307	627.38	0.91073
627.873	0.68995	627.873	0.90328
628.367	0.77258	628.367	0.98117
628.861	0.77502	628.861	0.95645
629.354	0.77675	629.354	0.99951
629.848	0.77983	629.848	0.92412
630.341	0.78016	630.341	0.96455
630.835	0.7436	630.835	0.95317
631.329	0.75964	631.329	0.91036
631.822	0.76964	631.822	0.98807
632.316	0.78196	632.316	0.95458
632.809	0.78224	632.809	0.93014
633.303	0.79242	633.303	0.9092
633.797	0.74086	633.797	0.959
634.29	0.77903	634.29	0.90878
634.784	0.74986	634.784	0.99381
635.278	0.78589	635.278	0.92286
635.771	0.74175	635.771	0.94992
636.265	0.81701	636.265	0.98539
636.758	0.74826	636.758	0.95997
637.252	0.75626	637.252	0.95996
637.746	0.79026	637.746	0.93162
638.239	0.82077	638.239	0.93954
638.733	0.7708	638.733	0.92586
639.226	0.74221	639.226	0.9579
639.72	0.79814	639.72	0.93029
640.214	0.79396	640.214	0.95318
640.707	0.80716	640.707	0.94285
641.201	0.76185	641.201	0.94049
641.694	0.76218	641.694	0.9634
642.188	0.81285	642.188	0.97801
642.682	0.8112	642.682	1.02501
643.175	0.74909	643.175	0.9577
643.669	0.72095	643.669	0.95546
644.163	0.75928	644.163	0.91309
644.656	0.79877	644.656	1.00067
645.15	0.73363	645.15	0.93159
645.643	0.79469	645.643	0.9369
646.137	0.7449	646.137	1.00637
646.631	0.76094	646.631	1.00109
647.124	0.74893	647.124	0.99946
647.618	0.74308	647.618	0.92454
648.111	0.80668	648.111	0.96132
648.605	0.81123	648.605	0.93585
649.099	0.76064	649.099	0.98393
649.592	0.75953	649.592	0.94521
650.086	0.7849	650.086	0.99236
650.579	0.71902	650.579	1.02955
651.073	0.74826	651.073	0.93494
651.567	0.74548	651.567	0.98256
652.06	0.76601	652.06	0.96102
652.554	0.76458	652.554	0.99409
653.048	0.74861	653.048	0.9621
653.541	0.71927	653.541	0.96558
654.035	0.76262	654.035	0.93293
654.528	0.70886	654.528	0.93027
655.022	0.73977	655.022	0.93912
655.516	0.73622	655.516	1.0182
656.009	0.76744	656.009	0.94193
656.503	0.74537	656.503	0.96029
656.996	0.81436	656.996	0.93601
657.49	0.72485	657.49	0.98677
657.984	0.76199	657.984	0.92822
658.477	0.75908	658.477	0.94857
658.971	0.75553	658.971	0.93264
659.464	0.7722	659.464	0.9368
659.958	0.77449	659.958	0.94865
660.452	0.75664	660.452	1.00378
660.945	0.76256	660.945	0.92539
661.439	0.74603	661.439	1.00463
661.933	0.74537	661.933	0.94946
662.426	0.72816	662.426	0.98125
662.92	0.77334	662.92	0.92927
663.413	0.73715	663.413	0.9639
663.907	0.74661	663.907	0.97101
664.401	0.79675	664.401	0.97598
664.894	0.761	664.894	0.95426
665.388	0.72813	665.388	0.95607
665.881	0.76087	665.881	0.92645
666.375	0.73934	666.375	0.93707
666.869	0.73845	666.869	0.93804
667.362	0.72091	667.362	0.98989
667.856	0.76184	667.856	1.00483
668.349	0.82286	668.349	0.97241
668.843	0.72605	668.843	0.96843
669.337	0.74355	669.337	0.99555
669.83	0.77155	669.83	0.91156
670.324	0.75658	670.324	1.04873
670.817	0.70294	670.817	0.99361
671.311	0.76045	671.311	0.92321
671.805	0.72901	671.805	0.9897
672.298	0.72736	672.298	0.93888
672.792	0.72124	672.792	0.9068
673.286	0.71454	673.286	0.9024
673.779	0.73205	673.779	0.94343
674.273	0.71886	674.273	0.94955
674.766	0.69466	674.766	1.02049
675.26	0.7091	675.26	0.90493
675.754	0.68481	675.754	0.95783
676.247	0.69242	676.247	0.93365
676.741	0.67771	676.741	1.00137
677.234	0.71769	677.234	0.94964
677.728	0.72437	677.728	0.90455
678.222	0.67286	678.222	0.96565
678.715	0.74599	678.715	1.00803
679.209	0.7084	679.209	0.96879
679.702	0.73733	679.702	1.0388
680.196	0.72851	680.196	0.9484
680.69	0.76032	680.69	0.962
681.183	0.77324	681.183	0.95381
681.677	0.69439	681.677	0.98805
682.171	0.70463	682.171	0.93368
682.664	0.83036	682.664	0.9273
683.158	0.68837	683.158	0.9305
683.651	0.79003	683.651	0.95364
684.145	0.74885	684.145	1.06682
684.639	0.72215	684.639	0.95898
685.132	0.73845	685.132	0.94328
685.626	0.69246	685.626	0.90797
686.119	0.69738	686.119	0.92169
686.613	0.71515	686.613	0.95867
687.107	0.72009	687.107	0.93509
687.6	0.67401	687.6	0.9851
688.094	0.74962	688.094	0.99316
688.587	0.70135	688.587	0.97661
689.081	0.72121	689.081	0.94522
689.575	0.76537	689.575	0.9262
690.068	0.77098	690.068	0.94194
690.562	0.71293	690.562	0.90093
691.056	0.70492	691.056	0.92945
691.549	0.71866	691.549	0.90877
692.043	0.71336	692.043	0.97873
692.536	0.73425	692.536	0.95819
693.03	0.71668	693.03	0.95107
693.524	0.74979	693.524	0.97755
694.017	0.7143	694.017	0.99544
694.511	0.69102	694.511	0.98643
695.004	0.69413	695.004	0.92826
695.498	0.8499	695.498	0.97705
695.992	0.7411	695.992	0.95602
696.485	0.7647	696.485	0.94679
696.979	0.71536	696.979	1.02016
697.472	0.73635	697.472	0.9408
697.966	0.73688	697.966	0.92242
698.46	0.69032	698.46	0.96623
698.953	0.68777	698.953	0.94438
699.447	0.74746	699.447	0.93309
699.941	0.77049	699.941	0.983
700.434	0.72344	700.434	0.99131
700.928	0.73632	700.928	0.90541
701.421	0.67303	701.421	0.91919
701.915	0.69095	701.915	1.02126
702.409	0.75633	702.409	0.97036
702.902	0.70838	702.902	0.97885
703.396	0.71398	703.396	0.93247
703.889	0.68881	703.889	0.98242
704.383	0.70695	704.383	0.93131
704.877	0.74218	704.877	0.91926
705.37	0.70057	705.37	0.94722
705.864	0.68732	705.864	1.00909
706.357	0.6803	706.357	0.96079
706.851	0.78557	706.851	0.94368
707.345	0.69793	707.345	0.92255
707.838	0.64502	707.838	1.02652
708.332	0.69172	708.332	0.93886
708.826	0.6757	708.826	0.92542
709.319	0.67455	709.319	0.92378
709.813	0.71601	709.813	0.89942
710.306	0.69999	710.306	0.90234
710.8	0.72474	710.8	0.9414
711.294	0.70935	711.294	0.96498
711.787	0.72526	711.787	0.96332
712.281	0.68001	712.281	0.94532
712.774	0.74794	712.774	0.92382
713.268	0.71293	713.268	0.92736
713.762	0.72614	713.762	0.98779
714.255	0.72756	714.255	0.93398
714.749	0.71892	714.749	0.9532
715.242	0.72692	715.242	0.94934
715.736	0.6807	715.736	0.93826
716.23	0.69694	716.23	0.90619
716.723	0.67855	716.723	0.90807
717.217	0.66992	717.217	0.97402
717.711	0.6957	717.711	0.97758
718.204	0.66717	718.204	0.90927
718.698	0.69205	718.698	0.9339
719.191	0.68179	719.191	0.90825
719.685	0.72442	719.685	0.96504
720.179	0.66295	720.179	0.94622
720.672	0.68718	720.672	1.00622
721.166	0.68671	721.166	0.9429
721.659	0.68397	721.659	0.90833
722.153	0.6737	722.153	0.95418
722.647	0.68997	722.647	0.93871
723.14	0.77118	723.14	0.95658
723.634	0.67675	723.634	0.96408
724.128	0.71974	724.128	0.92223
724.621	0.74686	724.621	1.00504
725.115	0.70606	725.115	0.94147
725.608	0.79178	725.608	0.95852
726.102	0.68806	726.102	1.018
726.596	0.67953	726.596	0.91471
727.089	0.73475	727.089	0.92706
727.583	0.7209	727.583	0.92886
728.076	0.65039	728.076	0.92329
728.57	0.73723	728.57	0.97168
729.064	0.74373	729.064	0.97713
729.557	0.72555	729.557	1.03959
730.051	0.70549	730.051	0.91131
730.544	0.7092	730.544	0.9577
731.038	0.66808	731.038	0.91782
731.532	0.69937	731.532	0.98544
732.025	0.70077	732.025	0.92757
732.519	0.71048	732.519	0.90758
733.013	0.71251	733.013	1.02343
733.506	0.68387	733.506	0.91663
734	0.71733	734	0.97716
734.493	0.67321	734.493	0.94919
734.987	0.74469	734.987	0.99835
735.481	0.69393	735.481	0.95644
735.974	0.72275	735.974	0.91385
736.468	0.68802	736.468	1.00895
736.961	0.70683	736.961	0.94888
737.455	0.67682	737.455	0.9303
737.949	0.76961	737.949	0.96316
738.442	0.73857	738.442	1.02278
738.936	0.72325	738.936	0.95859
739.429	0.7004	739.429	0.929
739.923	0.69369	739.923	0.93725
740.417	0.64111	740.417	0.93282
740.91	0.63248	740.91	0.92464
741.404	0.67252	741.404	0.96739
741.898	0.65308	741.898	0.96176
742.391	0.72012	742.391	0.96792
742.885	0.64772	742.885	0.94318
743.378	0.6683	743.378	0.93791
743.872	0.65157	743.872	0.97733
744.366	0.68475	744.366	0.9668
744.859	0.64893	744.859	0.89807
745.353	0.64999	745.353	0.94499
745.846	0.76001	745.846	0.90315
746.34	0.7349	746.34	0.93489
746.834	0.68668	746.834	0.92367
747.327	0.64789	747.327	0.89989
747.821	0.70158	747.821	0.95263
748.314	0.6677	748.314	0.9137
748.808	0.68651	748.808	0.94642
749.302	0.70386	749.302	1.00116
749.795	0.65604	749.795	0.96337
750.289	0.65952	750.289	0.90535
750.783	0.65897	750.783	0.9233
751.276	0.67812	751.276	0.92798
751.77	0.6619	751.77	0.93338
752.263	0.70049	752.263	0.97483
752.757	0.66824	752.757	0.97262
753.251	0.68169	753.251	0.92182
753.744	0.71202	753.744	0.92583
754.238	0.70591	754.238	0.90022
754.731	0.6943	754.731	0.94418
755.225	0.65547	755.225	0.93678
755.719	0.65108	755.719	0.92799
756.212	0.70172	756.212	0.92927
756.706	0.70232	756.706	0.91824
757.199	0.64059	757.199	0.92174
757.693	0.70547	757.693	0.91121
758.187	0.72828	758.187	0.93055
758.68	0.72833	758.68	0.94132
759.174	0.73214	759.174	0.94293
759.668	0.68814	759.668	0.95755
760.161	0.69427	760.161	0.92554
760.655	0.68345	760.655	0.99331
761.148	0.68797	761.148	0.92645
761.642	0.76492	761.642	0.9849
762.136	0.70045	762.136	0.99898
762.629	0.6989	762.629	0.97477
763.123	0.68502	763.123	0.90559
763.616	0.71257	763.616	0.98288
764.11	0.70689	764.11	0.95276
764.604	0.62938	764.604	0.92887
765.097	0.67026	765.097	0.92628
765.591	0.69396	765.591	0.93165
766.084	0.61098	766.084	0.95017
766.578	0.65241	766.578	0.94265
767.072	0.65342	767.072	0.91795
767.565	0.76427	767.565	0.95461
768.059	0.6671	768.059	0.93854
768.553	0.6934	768.553	0.94767
769.046	0.69227	769.046	0.90394
769.54	0.77582	769.54	0.92605
770.033	0.72072	770.033	0.90703
770.527	0.69304	770.527	0.925
771.021	0.66408	771.021	0.99802
771.514	0.69193	771.514	0.96397
772.008	0.6801	772.008	0.91837
772.501	0.69699	772.501	0.95943
772.995	0.68403	772.995	0.96866
773.489	0.79924	773.489	0.95282
773.982	0.67624	773.982	0.96818
774.476	0.71325	774.476	1.00617
774.969	0.6815	774.969	0.98787
775.463	0.70337	775.463	0.934
775.957	0.70992	775.957	0.90415
776.45	0.70061	776.45	0.9246
776.944	0.69116	776.944	0.92729
777.438	0.76753	777.438	0.94655
777.931	0.66047	777.931	0.93976
778.425	0.71476	778.425	0.99344
778.918	0.69337	778.918	0.9189
779.412	0.73751	779.412	0.93021
779.906	0.6676	779.906	0.92627
780.399	0.75289	780.399	0.96589
780.893	0.71885	780.893	0.95494
781.386	0.69569	781.386	0.98032
781.88	0.68591	781.88	0.94623
782.374	0.68577	782.374	1.03826
782.867	0.72341	782.867	0.97655
783.361	0.73465	783.361	0.95458
783.854	0.71722	783.854	0.95784
784.348	0.72263	784.348	0.99302
784.842	0.7182	784.842	0.96631
785.335	0.70586	785.335	0.96899
785.829	0.71347	785.829	0.93345
786.322	0.71096	786.322	0.9228
786.816	0.75038	786.816	0.92467
787.31	0.71658	787.31	0.90527
787.803	0.72113	787.803	0.91834
788.297	0.74555	788.297	0.96731
788.791	0.69526	788.791	0.97316
789.284	0.71289	789.284	0.89994
789.778	0.72204	789.778	0.98604
790.271	0.72221	790.271	1.02326
790.765	0.6608	790.765	0.91066
791.259	0.67868	791.259	0.94761
791.752	0.656	791.752	0.93012
792.246	0.68491	792.246	0.92928
792.739	0.68455	792.739	0.9881
793.233	0.66665	793.233	0.93392
793.727	0.72914	793.727	0.93601
794.22	0.71119	794.22	1.04159
794.714	0.71227	794.714	0.94331
795.207	0.65628	795.207	0.92399
795.701	0.74557	795.701	0.97582
796.195	0.69774	796.195	0.92052
796.688	0.69125	796.688	0.93529
797.182	0.66691	797.182	0.90401
797.676	0.73177	797.676	0.94301
798.169	0.7635	798.169	0.94778
798.663	0.72881	798.663	0.97946
799.156	0.70422	799.156	0.91503
799.65	0.67525	799.65	0.92931
800.144	0.73301	800.144	1.02503
800.637	0.68211	800.637	0.91842
801.131	0.73469	801.131	0.93238
801.624	0.69958	801.624	0.90512
802.118	0.72629	802.118	0.93128
802.612	0.66581	802.612	0.988
803.105	0.67397	803.105	0.93185
803.599	0.66117	803.599	0.95144
804.092	0.71309	804.092	0.93713
804.586	0.73962	804.586	0.97395
805.08	0.67181	805.08	0.95594
805.573	0.73485	805.573	0.92269
806.067	0.72713	806.067	0.98912
806.561	0.71916	806.561	0.9562
807.054	0.67593	807.054	0.972
807.548	0.69114	807.548	0.92714
808.041	0.67818	808.041	0.94479
808.535	0.72382	808.535	0.90932
809.029	0.70202	809.029	0.90903
809.522	0.71309	809.522	0.9372
810.016	0.70085	810.016	0.95753
810.509	0.69483	810.509	0.92283
811.003	0.66664	811.003	0.94481
811.497	0.7192	811.497	0.94821
811.99	0.65909	811.99	0.97726
812.484	0.64868	812.484	0.91728
812.978	0.66868	812.978	0.89802
813.471	0.66196	813.471	0.98839
813.965	0.67687	813.965	0.9768
814.458	0.6694	814.458	0.92382
814.952	0.6402	814.952	0.91757
815.446	0.68965	815.446	0.9514
815.939	0.65327	815.939	0.99613
816.433	0.67138	816.433	0.92107
816.926	0.68003	816.926	0.91885
817.42	0.67715	817.42	0.94818
817.914	0.69556	817.914	0.94429
818.407	0.63437	818.407	0.90197
818.901	0.63941	818.901	0.944
819.394	0.64609	819.394	1.03559
819.888	0.67708	819.888	0.92352
820.382	0.74115	820.382	0.95012
820.875	0.68263	820.875	0.92051
821.369	0.70388	821.369	0.96429
821.863	0.64191	821.863	0.91338
822.356	0.63369	822.356	0.95029
822.85	0.65837	822.85	0.94012
823.343	0.6848	823.343	0.91871
823.837	0.69515	823.837	0.94079
824.331	0.67231	824.331	0.92046
824.824	0.6422	824.824	0.93901
825.318	0.68914	825.318	0.92777
825.811	0.67763	825.811	0.94111
826.305	0.73948	826.305	0.922
826.799	0.70314	826.799	0.92195
827.292	0.71844	827.292	0.94024
827.786	0.6746	827.786	0.953
828.279	0.70451	828.279	0.95928
828.773	0.75233	828.773	1.00729
829.267	0.67746	829.267	0.95413
829.76	0.6719	829.76	0.97402
830.254	0.66897	830.254	0.9416
830.748	0.67694	830.748	0.90684
831.241	0.64289	831.241	0.94744
831.735	0.65214	831.735	0.94488
832.228	0.68074	832.228	0.92822
832.722	0.68946	832.722	0.94363
833.216	0.70757	833.216	0.93913
833.709	0.70835	833.709	0.90047
834.203	0.70158	834.203	0.94395
834.696	0.70763	834.696	0.92167
835.19	0.63991	835.19	0.90257
835.684	0.68315	835.684	0.89921
836.177	0.67884	836.177	0.96527
836.671	0.68393	836.671	0.97729
837.164	0.66976	837.164	0.93601
837.658	0.69194	837.658	0.90051
838.152	0.70641	838.152	0.98026
838.645	0.76514	838.645	0.98231
839.139	0.69726	839.139	0.9458
839.633	0.7167	839.633	0.95077
840.126	0.73147	840.126	0.92592
840.62	0.71718	840.62	0.89985
841.113	0.72511	841.113	0.96928
841.607	0.72396	841.607	1.02059
842.101	0.70858	842.101	0.93937
842.594	0.73175	842.594	0.96201
843.088	0.73673	843.088	0.92537
843.581	0.67586	843.581	0.97058
844.075	0.6427	844.075	0.92213
844.569	0.6675	844.569	0.90225
845.062	0.66833	845.062	0.90643
845.556	0.66455	845.556	0.90875
846.049	0.61906	846.049	0.98125
846.543	0.63494	846.543	0.9223
847.037	0.65879	847.037	0.94575
847.53	0.66922	847.53	0.98875
848.024	0.65936	848.024	0.90116
848.518	0.6574	848.518	0.94094
849.011	0.69782	849.011	0.97356
849.505	0.71051	849.505	0.99136
849.998	0.67276	849.998	0.91316
850.492	0.65894	850.492	0.92419
850.986	0.68583	850.986	0.89867
851.479	0.67728	851.479	0.94676
851.973	0.68066	851.973	0.89822
852.466	0.69788	852.466	0.94172
852.96	0.6859	852.96	0.8983
853.454	0.71662	853.454	0.97151
853.947	0.69218	853.947	0.94157
854.441	0.69885	854.441	0.89965
854.934	0.67353	854.934	0.9246
855.428	0.70436	855.428	0.9383
855.922	0.68798	855.922	1.01366
856.415	0.68262	856.415	0.92144
856.909	0.67238	856.909	0.90021
857.403	0.80504	857.403	0.93784
857.896	0.64766	857.896	1.01788
858.39	0.66736	858.39	0.95763
858.883	0.66637	858.883	0.91757
859.377	0.66528	859.377	0.92335
859.871	0.66391	859.871	0.94283
860.364	0.65572	860.364	0.97548
860.858	0.64256	860.858	0.98434
861.351	0.67728	861.351	0.92149
861.845	0.6549	861.845	0.89787
862.339	0.67661	862.339	0.91889
862.832	0.69562	862.832	0.92943
863.326	0.68638	863.326	0.9528
863.819	0.63482	863.819	0.94381
864.313	0.64358	864.313	0.91754
864.807	0.66609	864.807	0.92161
865.3	0.66458	865.3	0.90232
865.794	0.71661	865.794	0.9732
866.288	0.72568	866.288	0.96678
866.781	0.66879	866.781	0.93195
867.275	0.7509	867.275	0.97684
867.768	0.6854	867.768	0.89783
868.262	0.70846	868.262	1.01071
868.756	0.68302	868.756	0.94525
869.249	0.76151	869.249	0.89977
869.743	0.67703	869.743	0.93254
870.236	0.68504	870.236	1.00846
870.73	0.69373	870.73	0.90233
871.224	0.67819	871.224	0.99741
871.717	0.6664	871.717	0.99205
872.211	0.67602	872.211	0.94658
872.704	0.66366	872.704	0.93815
873.198	0.67958	873.198	0.93976
873.692	0.67425	873.692	0.92383
874.185	0.70881	874.185	0.90338
874.679	0.73792	874.679	0.95074
875.173	0.67233	875.173	0.93302
875.666	0.67809	875.666	0.91487
876.16	0.70293	876.16	0.96741
876.653	0.65158	876.653	1.00553
877.147	0.67515	877.147	0.89757
877.641	0.69684	877.641	0.91564
878.134	0.69881	878.134	0.89574
878.628	0.66416	878.628	0.9138
879.121	0.69712	879.121	0.95495
879.615	0.67776	879.615	0.93797
880.109	0.71634	880.109	0.91316
880.602	0.68043	880.602	0.95566
881.096	0.71206	881.096	0.89623
881.589	0.68748	881.589	0.92788
882.083	0.66774	882.083	0.96149
882.577	0.72393	882.577	0.99929
883.07	0.68974	883.07	0.92933
883.564	0.72189	883.564	0.92979
884.058	0.73214	884.058	0.94148
884.551	0.68239	884.551	0.92678
885.045	0.66964	885.045	0.93418
885.538	0.69418	885.538	0.93785
886.032	0.67273	886.032	0.93247
886.526	0.75532	886.526	0.95812
887.019	0.70176	887.019	0.92694
887.513	0.73654	887.513	0.91526
888.006	0.7048	888.006	0.92111
888.5	0.71423	888.5	0.89554
888.994	0.71704	888.994	0.92125
889.487	0.69618	889.487	0.91222
889.981	0.74706	889.981	0.96212
890.474	0.74131	890.474	0.90223
890.968	0.71904	890.968	0.92552
891.462	0.69554	891.462	0.92031
891.955	0.71973	891.955	0.92093
892.449	0.75591	892.449	0.96812
892.943	0.68477	892.943	0.96243
893.436	0.72026	893.436	0.95122
893.93	0.7429	893.93	0.98596
894.423	0.69711	894.423	0.91548
894.917	0.72064	894.917	0.93969
895.411	0.71352	895.411	1.02215
895.904	0.67752	895.904	0.91438
896.398	0.73312	896.398	0.93687
896.891	0.68344	896.891	0.98251
897.385	0.65954	897.385	0.99595
897.879	0.73835	897.879	0.90025
898.372	0.71242	898.372	0.95809
898.866	0.69927	898.866	0.9713
899.359	0.70553	899.359	0.97769
899.853	0.74191	899.853	0.99828
900.347	0.70231	900.347	0.93686
900.84	0.69998	900.84	0.97089
901.334	0.72342	901.334	0.9444
901.828	0.71042	901.828	0.94914
902.321	0.74494	902.321	0.9664
902.815	0.65767	902.815	0.9478
903.308	0.74561	903.308	0.91623
903.802	0.71146	903.802	0.95834
904.296	0.70466	904.296	0.91974
904.789	0.68496	904.789	0.91927
905.283	0.768	905.283	0.91206
905.776	0.66028	905.776	0.89908
906.27	0.72079	906.27	0.92779
906.764	0.6974	906.764	0.89482
907.257	0.69796	907.257	0.99765
907.751	0.74657	907.751	0.92426
908.244	0.77691	908.244	0.97025
908.738	0.70489	908.738	0.93385
909.232	0.72958	909.232	0.94324
909.725	0.72448	909.725	0.91903
910.219	0.79661	910.219	0.9082
910.713	0.73956	910.713	0.92492
911.206	0.70715	911.206	0.93821
911.7	0.68186	911.7	0.94084
912.193	0.67872	912.193	0.92926
912.687	0.70547	912.687	0.9183
913.181	0.7182	913.181	0.96552
913.674	0.68512	913.674	0.9471
914.168	0.66705	914.168	0.92443
914.661	0.69311	914.661	0.9371
915.155	0.71319	915.155	0.96281
915.649	0.71696	915.649	0.92017
916.142	0.66577	916.142	0.91644
916.636	0.67491	916.636	0.94559
917.129	0.67854	917.129	0.93516
917.623	0.7393	917.623	0.95239
918.117	0.72617	918.117	0.9372
918.61	0.69287	918.61	0.90167
919.104	0.68655	919.104	0.91717
919.598	0.69625	919.598	0.9492
920.091	0.67687	920.091	0.88824
920.585	0.7234	920.585	0.93063
921.078	0.66456	921.078	0.91567
921.572	0.69619	921.572	0.95031
922.066	0.657	922.066	0.9632
922.559	0.67541	922.559	0.9093
923.053	0.65541	923.053	0.99607
923.546	0.67303	923.546	0.93999
924.04	0.65638	924.04	0.97149
924.534	0.64616	924.534	0.89206
925.027	0.67157	925.027	0.96456
925.521	0.69376	925.521	0.91763
926.014	0.70272	926.014	0.93116
926.508	0.69866	926.508	0.91784
927.002	0.70797	927.002	0.95261
927.495	0.70467	927.495	0.92887
927.989	0.68749	927.989	0.92807
928.483	0.65631	928.483	0.89064
928.976	0.69752	928.976	0.99113
929.47	0.69445	929.47	0.94885
929.963	0.67375	929.963	0.93595
930.457	0.68055	930.457	0.93463
930.951	0.72355	930.951	0.91663
931.444	0.68202	931.444	0.93218
931.938	0.66638	931.938	0.9327
932.431	0.68509	932.431	0.91279
932.925	0.66391	932.925	0.95243
933.419	0.69908	933.419	0.97174
933.912	0.65222	933.912	0.93257
934.406	0.67164	934.406	0.93397
934.899	0.64591	934.899	0.9417
935.393	0.66327	935.393	0.91979
935.887	0.67895	935.887	0.91271
936.38	0.68067	936.38	0.9926
936.874	0.69533	936.874	0.91857
937.368	0.71944	937.368	0.89164
937.861	0.69561	937.861	0.89148
938.355	0.66801	938.355	0.93892
938.848	0.67021	938.848	0.91512
939.342	0.77004	939.342	0.89006
939.836	0.65928	939.836	0.9125
940.329	0.65795	940.329	0.8921
940.823	0.67302	940.823	0.89099
941.316	0.64505	941.316	0.99381
941.81	0.66713	941.81	0.89026
942.304	0.68779	942.304	0.89012
942.797	0.70462	942.797	0.89019
943.291	0.67268	943.291	0.93089
943.784	0.6531	943.784	0.98405
944.278	0.67565	944.278	0.94393
944.772	0.64125	944.772	0.90282
945.265	0.70227	945.265	0.94515
945.759	0.66394	945.759	0.93703
946.253	0.72121	946.253	0.92853
946.746	0.63027	946.746	0.93941
947.24	0.69171	947.24	0.94148
947.733	0.6396	947.733	0.94352
948.227	0.65226	948.227	0.94711
948.721	0.65984	948.721	0.88678
949.214	0.6469	949.214	0.951
949.708	0.68111	949.708	0.92789
950.201	0.61414	950.201	0.92329
950.695	0.65829	950.695	0.89777
951.189	0.61588	951.189	0.89799
951.682	0.63727	951.682	0.99217
952.176	0.67399	952.176	0.89431
952.669	0.66678	952.669	0.89067
953.163	0.68962	953.163	0.91474
953.657	0.64733	953.657	0.99078
954.15	0.61992	954.15	0.98608
954.644	0.63551	954.644	0.95804
955.138	0.66128	955.138	0.93981
955.631	0.63026	955.631	0.92746
956.125	0.67649	956.125	0.96124
956.618	0.65109	956.618	0.89093
957.112	0.62719	957.112	0.93637
957.606	0.63681	957.606	0.89763
958.099	0.61287	958.099	0.92495
958.593	0.65658	958.593	0.99018
959.086	0.63522	959.086	0.93737
959.58	0.6219	959.58	0.91688
960.074	0.64008	960.074	0.90863
960.567	0.65813	960.567	0.88777
961.061	0.64353	961.061	0.88735
961.554	0.64252	961.554	0.93583
962.048	0.70445	962.048	0.91306
962.542	0.63372	962.542	0.916
963.035	0.67751	963.035	0.90466
963.529	0.6794	963.529	0.88834
964.023	0.67576	964.023	0.96355
964.516	0.65974	964.516	0.89753
965.01	0.6915	965.01	0.97115
965.503	0.69057	965.503	0.88738
965.997	0.72587	965.997	0.91249
966.491	0.65365	966.491	0.93834
966.984	0.71127	966.984	0.94334
967.478	0.69308	967.478	0.91713
967.971	0.66958	967.971	0.96179
968.465	0.70892	968.465	0.95531
968.959	0.68714	968.959	0.91401
969.452	0.6906	969.452	0.92687
969.946	0.65072	969.946	0.91264
970.439	0.64981	970.439	0.95429
970.933	0.64008	970.933	0.888
971.427	0.63587	971.427	1.03996
971.92	0.61888	971.92	0.91408
972.414	0.6274	972.414	1.00936
972.908	0.67729	972.908	0.93034
973.401	0.66804	973.401	0.90983
973.895	0.64389	973.895	0.92946
974.388	0.67516	974.388	0.88605
974.882	0.71671	974.882	0.90692
975.376	0.67238	975.376	0.90416
975.869	0.72375	975.869	0.95101
976.363	0.66788	976.363	0.8911
976.856	0.67262	976.856	0.91594
977.35	0.66153	977.35	0.96809
977.844	0.66226	977.844	0.96854
978.337	0.65165	978.337	0.89783
978.831	0.653	978.831	0.94254
979.324	0.64212	979.324	0.94694
979.818	0.68343	979.818	0.88489
980.312	0.65236	980.312	0.93829
980.805	0.67877	980.805	0.90711
981.299	0.69172	981.299	0.90729
981.793	0.77076	981.793	0.88582
982.286	0.68152	982.286	0.91161
982.78	0.68888	982.78	0.90532
983.273	0.71912	983.273	0.91008
983.767	0.76522	983.767	0.9348
984.261	0.7083	984.261	0.9022
984.754	0.69706	984.754	0.94119
985.248	0.66817	985.248	0.93611
985.741	0.65893	985.741	0.88601
[truncated: 219 more rows]
