# Supplementary material for: Tuning structural isomers of phenylenediammonium to afford efficient and stable perovskite solar cells and modules
Source: Nat Commun. 2021 Nov 4;12:6394. doi: 10.1038/s41467-021-26754-2 (PMC8568940; doi:10.1038/s41467-021-26754-2)
Supplement: Supplementary file 4 — Source Data [file 41467_2021_26754_MOESM4_ESM.zip › source data/Fig. 4.xlsx]

## Sheet: Fig. 4d
Control		o-PDEAI2
Binding Energy (eV)	Intensity (a.u.)	Binding Energy (eV)	Intensity (a.u.)
150	16689.3	150	8145.82
149.9	16235.4	149.9	7953.02
149.8	16472.4	149.8	7944.99
149.7	16263.5	149.7	7788.34
149.6	16420.2	149.6	7724.07
149.5	16066.7	149.5	7944.99
149.4	16661.2	149.4	7724.07
149.3	16408.1	149.3	7772.27
149.2	16299.7	149.2	7374.62
149.1	16315.7	149.1	7667.84
149	16102.9	149	7563.4
148.9	15765.5	148.9	7780.3
148.8	15383.9	148.8	7491.1
148.7	15215.2	148.7	7607.59
148.6	15046.5	148.6	7756.2
148.5	14913.9	148.5	7358.55
148.4	14681	148.4	7181.82
148.3	14805.5	148.3	7402.74
148.2	14757.3	148.2	7358.55
148.1	14998.3	148.1	7434.87
148	14624.7	148	7595.54
147.9	14194.9	147.9	7595.54
147.8	14283.3	147.8	7386.67
147.7	14636.8	147.7	7571.44
147.6	14685	147.6	7603.57
147.5	14656.9	147.5	7587.5
147.4	14460	147.4	7591.52
147.3	14548.4	147.3	7406.75
147.2	14769.3	147.2	7595.54
147.1	15235.3	147.1	7623.65
147	15062.5	147	7631.69
146.9	14464	146.9	7418.8
146.8	14877.8	146.8	7940.97
146.7	14986.2	146.7	7872.69
146.6	15126.8	146.6	7667.84
146.5	15042.5	146.5	7659.81
146.4	15134.8	146.4	7716.07
146.3	15480.3	146.3	7836.62
146.2	15287.5	146.2	8049.63
146.1	15753.4	146.1	7889.27
146	15404	146	7927.11
145.9	15409.4	145.9	7928.61
145.8	15408.1	145.8	7931.89
145.7	15404.9	145.7	7938.78
145.6	15403.5	145.6	7954.32
145.5	15403	145.5	7984.5
145.4	15403	145.4	8043.11
145.3	15407.5	145.3	8150.57
145.2	15422.5	145.2	8339.44
145.1	15456.3	145.1	8657.19
145	15533.5	145	9170.26
144.9	15704.2	144.9	9966.64
144.8	16052.5	144.8	11144.9
144.7	16718.8	144.7	12807.7
144.6	17934.5	144.6	15031.6
144.5	20006.4	144.5	17826.3
144.4	23328.1	144.4	21091.3
144.3	28315.1	144.3	24571.3
144.2	35237	144.2	27865.2
144.1	44000.9	144.1	30469.8
144	53935.6	144	31907
143.9	63615.7	143.9	31879
143.8	71092.6	143.8	30374.5
143.7	74477.5	143.7	27669.1
143.6	72759.9	143.6	24239.9
143.5	66406.4	143.5	20600.8
143.4	56987	143.4	17170
143.3	46544.9	143.3	14215.5
143.2	36816.1	143.2	11852.3
143.1	28801.4	143.1	10075
143	22860.9	143	8808.64
142.9	18852.5	142.9	7949.15
142.8	16451.1	142.8	7391.95
142.7	15330	142.7	7045.06
142.6	15225.4	142.6	6836.81
142.5	15966.1	142.5	6716.78
142.4	17413.9	142.4	6647.88
142.3	19359.8	142.3	6607.47
142.2	21431.7	142.2	6582
142.1	23107.4	142.1	6560.91
142	23861.3	142	6536.73
141.9	23406.9	141.9	6505.38
141.8	21893.7	141.8	6463.5
141.7	19777.2	141.7	6410.02
141.6	17578.1	141.6	6341.76
141.5	15674.5	141.5	6262.21
141.4	14235.4	141.4	6178.38
141.3	13257	141.3	6097.38
141.2	12647.7	141.2	6032.27
141.1	12297.4	141.1	5994.07
141	12109.4	141	5991.27
140.9	12015.9	140.9	6023.9
140.8	11970.5	140.8	6090.98
140.7	11950.1	140.7	6187.51
140.6	11941.8	140.6	6314.42
140.5	11940.5	140.5	6481.33
140.4	11947.5	140.4	6711.44
140.3	11968.6	140.3	7049.2
140.2	12021.4	140.2	7564.86
140.1	12140	140.1	8358.37
140	12393.8	140	9556.96
139.9	12909.3	139.9	11301.7
139.8	13904.6	139.8	13731.4
139.7	15709.9	139.7	16934.5
139.6	18785.1	139.6	20892.3
139.5	23684.2	139.5	25415.6
139.4	30957.7	139.4	30099.4
139.3	40911.3	139.3	34334.2
139.2	53226.3	139.2	37421.3
139.1	66665.5	139.1	38753.7
139	78991	139	38035.8
138.9	87373.4	138.9	35394.8
138.8	89510.4	138.8	31332
138.7	84731.3	138.7	26540.8
138.6	74305.2	138.6	21703.9
138.5	60830.4	138.5	17326.8
138.4	47077.8	138.4	13694.6
138.3	35070.9	138.3	10895.5
138.2	25767.9	138.2	8880.3
138.1	19304.9	138.1	7529.99
138	15348.9	138	6697.47
137.9	13407.4	137.9	6242.11
137.8	13009.5	137.8	6045.96
137.7	13799.8	137.7	6012.93
137.6	15479.4	137.6	6064.62
137.5	17742.4	137.5	6141.41
137.4	20202	137.4	6197.78
137.3	22378.1	137.3	6203.17
137.2	23764.4	137.2	6146.63
137.1	24009.8	137.1	6030.61
137	23012.1	137	5868.8
136.9	21028.1	136.9	5682.38
136.8	18473.5	136.8	5493.11
136.7	15819.5	136.7	5316.94
136.6	13416	136.6	5162.46
136.5	11451.8	136.5	5035.88
136.4	9976.3	136.4	4937.32
136.3	8945.8	136.3	4862.97
136.2	8266.64	136.2	4810.69
136.1	7846.99	136.1	4774.07
136	7599.17	136	4749.78
135.9	7459.35	135.9	4733.54
135.8	7384.38	135.8	4723.58
135.7	7344.55	135.7	4626.73
135.6	7325.13	135.6	4796.02
135.5	7313.49	135.5	4609.33
135.4	7307.05	135.4	4817.14
135.3	7303.67	135.3	4848.7
135.2	7300.3	135.2	4655.61
135.1	7299.01	135.1	4631.36
135	7297.63	135	4470.62
134.9	7295.55	134.9	4538.87
134.8	7294.41	134.8	4522.79
134.7	7294.41	134.7	4603.12
134.6	7293.93	134.6	4466.55
134.5	7293.72	134.5	4816
134.4	7293.22	134.4	4570.98
134.3	7292.16	134.3	4655.33
134.2	7291.56	134.2	4494.66
134.1	7290.42	134.1	4683.45
134	7289.9	134	4466.55
133.9	7289.21	133.9	4534.83
133.8	7288.66	133.8	4611.15
133.7	7288.45	133.7	4655.33
133.6	7287.59	133.6	4494.66
133.5	7165.75	133.5	4651.31
133.4	6997.05	133.4	4595.08
133.3	6752.03	133.3	4530.81
133.2	7101.48	133.2	4591.06
133.1	7169.77	133.1	4619.18
133	7234.04	133	4603.11
132.9	7189.85	132.9	4583.03
132.8	7069.35	132.8	4595.08
132.7	7005.09	132.7	4470.56
132.6	7177.8	132.6	4358.1
132.5	7314.37	132.5	4289.81
132.4	7238.05	132.4	4430.4
132.3	7085.42	132.3	4482.61
132.2	7262.15	132.2	4329.98
132.1	7262.15	132.1	4398.26
132	7141.65	132	4370.15
131.9	7350.52	131.9	4273.74
131.8	7057.3	131.8	4370.15
131.7	7205.92	131.7	4510.73
131.6	7350.52	131.6	4550.9
131.5	7362.57	131.5	4611.15
131.4	7205.92	131.4	4454.49
131.3	7121.57	131.3	4394.24
131.2	6932.78	131.2	4398.26
131.1	7053.28	131.1	4362.11
131	7013.12	131	4466.55
130.9	6880.57	130.9	4450.48
130.8	7165.75	130.8	4623.2
130.7	6924.75	130.7	4587.05
130.6	6760.07	130.6	4386.21
130.5	7069.35	130.5	4458.51
130.4	6852.45	130.4	4490.65
130.3	6972.95	130.3	4338.01
130.2	7181.82	130.2	4446.46
130.1	7009.1	130.1	4739.68
130	6852.45	130	4570.98

## Sheet: Fig. 4e
Control		o-PDEAI2
Voltage (V)	C-2(F-2 cm4)	Voltage (V)	C-2(F-2 cm4)
0.000533246	242243000000000	0.000522453	289555000000000
0.10051	240033000000000	0.10047	289235000000000
0.20045	238536000000000	0.20048	288770000000000
0.30043	2.37279e+14	0.30044	287597000000000
0.40036	235704000000000	0.40036	287313000000000
0.50033	233780000000000	0.50031	285264000000000
0.60061	224762000000000	0.60062	282543000000000
0.70057	207520000000000	0.70057	2.67717e+14
0.80054	191289000000000	0.80054	253607000000000
0.90052	144807000000000	0.90051	230808000000000
1.00047	5.7371e+13	1.00044	1.19569e+14
1.1004	9113000000000	1.10042	10491000000000
1.20074	919000000000	1.20072	381000000000
1.30072	1.04e+11	1.3007	402876000
1.40066	46674700000	1.40067	30152600000
1.50063	5.0576e+10	1.50065	65999900000

## Sheet: Fig. 4f
Control		o-PDEAI2
Ew (eV)	DOS (m-3 eV-1)	Ew (eV)	DOS (m-3 eV-1)
0.37129	1.56653e+21	0.37129	1.12461e+21
0.37727	1.41868e+21	0.37727	1.25012e+21
0.38326	1.52988e+21	0.38326	1.13995e+21
0.38925	1.30698e+21	0.38925	8.38693e+20
0.39523	1.3636e+21	0.39523	5.62921e+20
0.40122	1.16577e+21	0.40122	3.41465e+20
0.40721	6.16657e+20	0.40721	2.63028e+20
0.41319	3.36922e+20	0.41319	1.86398e+20
0.41918	1.8438e+20	0.41918	1.25377e+20
0.42517	1.16188e+20	0.42517	6.28851e+19
0.43115	6.77645e+19	0.43115	3.58867e+19
0.43714	4.78495e+19	0.43714	2.53135e+19
0.44313	3.49115e+19	0.44313	2.04919e+19
0.44911	2.52588e+19	0.44911	1.46299e+19
0.4551	2.04858e+19	0.4551	1.03705e+19
0.46109	2.21047e+19	0.46109	9.81721e+18
0.46707	3.49875e+19	0.46707	6.47997e+18
0.47306	4.68326e+19	0.47306	9.63269e+18
0.47905	6.91875e+19	0.47905	1.10236e+19
0.48504	9.51265e+19	0.48504	1.28397e+19
0.49097	1.15242e+20	0.49097	1.93997e+19
0.49656	1.59685e+20	0.49656	2.45924e+19
0.50254	2.37361e+20	0.50254	3.50264e+19
0.50898	3.32998e+20	0.50898	5.11102e+19
0.51497	4.60393e+20	0.51497	6.97279e+19
0.52095	6.47069e+20	0.52095	9.98357e+19
0.52694	9.10117e+20	0.52694	1.48127e+20
0.53292	1.24681e+21	0.53292	2.1951e+20
0.53892	1.7258e+21	0.53892	3.18903e+20
0.5449	2.36294e+21	0.5449	4.78106e+20
0.5509	3.15717e+21	0.5509	7.08575e+20
