# Supplementary material for: Tuning structural isomers of phenylenediammonium to afford efficient and stable perovskite solar cells and modules
Source: Nat Commun. 2021 Nov 4;12:6394. doi: 10.1038/s41467-021-26754-2 (PMC8568940; doi:10.1038/s41467-021-26754-2)
Supplement: Supplementary file 4 — Source Data [file 41467_2021_26754_MOESM4_ESM.zip › source data/Fig. 3.xlsx]

## Sheet: Fig. 3b
Reverse Scan		Forward Scan
Voltage (V)	Jsc (mA cm-2)	Voltage (V)	Jsc (mA cm-2)
1.2	-29.5821	1.2	-31.3279
1.19	-21.2628	1.19	-22.4004
1.18	-13.7606	1.18	-14.6953
1.17	-7.07587	1.17	-8.10768
1.16	-1.21183	1.16	-2.35205
1.15	3.82635	1.15	2.4261
1.14	8.06411	1.14	6.47287
1.13	11.5502	1.13	9.76383
1.12	14.3482	1.12	12.4097
1.11	16.5794	1.11	14.7142
1.1	18.3139	1.1	16.5451
1.09	19.654	1.09	18.0056
1.08	20.691	1.08	19.1934
1.07	21.4933	1.07	20.1564
1.06	22.1103	1.06	20.9292
1.05	22.577	1.05	21.5512
1.04	22.9515	1.04	22.0541
1.03	23.2548	1.03	22.454
1.02	23.4972	1.02	22.7928
1.01	23.6771	1.01	23.0871
1	23.8378	1	23.3001
0.99	23.9583	0.99	23.4716
0.98	24.0637	0.98	23.6311
0.97	24.1443	0.97	23.7912
0.96	24.2044	0.96	23.8701
0.95	24.2746	0.95	23.9734
0.94	24.324	0.94	24.0472
0.93	24.3543	0.93	24.1101
0.92	24.3723	0.92	24.1534
0.91	24.3962	0.91	24.1913
0.9	24.4253	0.9	24.2329
0.89	24.4463	0.89	24.2772
0.88	24.4648	0.88	24.3064
0.87	24.4798	0.87	24.3227
0.86	24.4863	0.86	24.3493
0.85	24.5025	0.85	24.3672
0.84	24.4947	0.84	24.4039
0.83	24.4925	0.83	24.4138
0.82	24.5183	0.82	24.4352
0.81	24.5326	0.81	24.4537
0.8	24.5408	0.8	24.4658
0.79	24.5674	0.79	24.4656
0.78	24.5739	0.78	24.4677
0.77	24.5717	0.77	24.4725
0.76	24.5828	0.76	24.4754
0.75	24.5824	0.75	24.4969
0.74	24.5859	0.74	24.5195
0.73	24.5949	0.73	24.5162
0.72	24.5979	0.72	24.5383
0.71	24.6049	0.71	24.5529
0.7	24.6187	0.7	24.565
0.69	24.6277	0.69	24.5471
0.68	24.6221	0.68	24.5569
0.67	24.6247	0.67	24.5566
0.66	24.6285	0.66	24.5669
0.65	24.6327	0.65	24.5583
0.64	24.6296	0.64	24.5825
0.63	24.6439	0.63	24.5861
0.62	24.6406	0.62	24.6087
0.61	24.6455	0.61	24.6202
0.6	24.6415	0.6	24.6283
0.59	24.6595	0.59	24.6433
0.58	24.666	0.58	24.6381
0.57	24.6729	0.57	24.6156
0.56	24.6757	0.56	24.6168
0.55	24.6671	0.55	24.6051
0.54	24.6848	0.54	24.6137
0.53	24.672	0.53	24.6148
0.52	24.6803	0.52	24.6207
0.51	24.6859	0.51	24.6082
0.5	24.6909	0.5	24.6184
0.49	24.6959	0.49	24.6254
0.48	24.6894	0.48	24.6409
0.47	24.6779	0.47	24.6373
0.46	24.677	0.46	24.6382
0.45	24.678	0.45	24.6549
0.44	24.6739	0.44	24.6565
0.43	24.686	0.43	24.6579
0.42	24.6931	0.42	24.6866
0.41	24.708	0.41	24.6908
0.4	24.7122	0.4	24.6991
0.39	24.724	0.39	24.6975
0.38	24.7361	0.38	24.685
0.37	24.7252	0.37	24.6772
0.36	24.7346	0.36	24.6756
0.35	24.7404	0.35	24.6629
0.34	24.7533	0.34	24.6696
0.33	24.7528	0.33	24.6828
0.32	24.7398	0.32	24.7051
0.31	24.7298	0.31	24.7167
0.3	24.7214	0.3	24.7351
0.29	24.7154	0.29	24.7428
0.28	24.7214	0.28	24.7338
0.27	24.7192	0.27	24.7312
0.26	24.7147	0.26	24.7171
0.25	24.7102	0.25	24.7413
0.24	24.7047	0.24	24.7445
0.23	24.697	0.23	24.7416
0.22	24.712	0.22	24.7416
0.21	24.7117	0.21	24.7354
0.2	24.7004	0.2	24.7357
0.19	24.7202	0.19	24.7281
0.18	24.7184	0.18	24.735
0.17	24.7196	0.17	24.7414
0.16	24.7036	0.16	24.7321
0.15	24.6939	0.15	24.7187
0.14	24.6923	0.14	24.7258
0.13	24.7003	0.13	24.7309
0.12	24.7122	0.12	24.7148
0.11	24.7157	0.11	24.7255
0.1	24.7109	0.1	24.7278
0.09	24.737	0.09	24.7361
0.08	24.7444	0.08	24.7386
0.07	24.7534	0.07	24.745
0.06	24.7481	0.06	24.7398
0.05	24.7334	0.05	24.7404
0.04	24.7274	0.04	24.7462
0.03	24.7377	0.03	24.7397
0.02	24.7476	0.02	24.7405
0.01	24.7549	0.01	24.7414
0	24.7517	0	24.7437

## Sheet: Fig. 3C
Control	o-PDEAI2
PCE (%)	PCE (%)
20.92	23.92
20.85	23.03
20.96	22.95
21.4	22.89
20.39	23.05
20.22	22.5
20.04	22.54
21.14	22.64
20.96	22.86
20.72	22.63
19.82	22.22
19.78	22.77
21.19	21.95
20.7	21.6
21.04	21.57
20.91	21.1
20.82	22.02
19.02	21.93
21.29	22.66
21.94	22.17

## Sheet: Fig. 3d
																																											Control	p-PDEAI2	m-PDEAI2	o-PDEAI2
																																										Voltage (V)	Average lifetime (ns)	Average lifetime (ns)	Average lifetime (ns)	Average lifetime (ns)
																																										0	90.3091	95.4451	204.075	55.2688
																																										0.5	89.1286	91.1826	196.863	53.637
																																										1	89.7922	85.0007	194.741	51.9895
																																										1.5	84.3395	78.4646	183.48	50.6438
																																										2	77.4133	74.4581	172.821	48.333
																																										2.5	72.7926	64.7282	139.797	47.6271

## Sheet: Fig. 3e
Control		p-PDEAI2		m-PDEAI2		o-PDEAI2
Time (μs)	Norm. Extracted charge	Time (μs)	Norm. Extracted charge	Time (μs)	Norm. Extracted charge	Time (μs)	Norm. Extracted charge
-5.0519	0.00234	-1.96743	0.00446	-1.97214	0.17856	-1.98264	0.02106
-5.0019	0.00293	-1.94743	0.00495	-1.95214	0.1774	-1.96264	0.0142
-4.9519	0.00352	-1.92743	0.00297	-1.93214	0.18326	-1.94264	0.0216
-4.9019	0.00469	-1.90743	0.00297	-1.91214	0.17973	-1.92264	0.01685
-4.8519	0.00293	-1.88743	0.00347	-1.89214	0.18149	-1.90264	0.0216
-4.8019	0.00528	-1.86743	0.00495	-1.87214	0.17796	-1.88264	0.01847
-4.7519	0.00293	-1.84743	0.00248	-1.85214	0.18326	-1.86264	0.0216
-4.7019	0.00352	-1.82743	0.00594	-1.83214	0.18503	-1.84264	0.01318
-4.6519	0.00528	-1.80743	0.00347	-1.81214	0.18033	-1.82264	0.0142
-4.6019	0.0041	-1.78743	0.00396	-1.79214	0.18093	-1.80264	0.02317
-4.5519	0.0041	-1.76743	0.00248	-1.77214	0.18326	-1.78264	0.01474
-4.5019	0.00528	-1.74743	0.00297	-1.75214	0.18326	-1.76264	0.0195
-4.4519	0.00352	-1.72743	0.00495	-1.73214	0.18149	-1.74264	0.01583
-4.4019	0.00352	-1.70743	0.00446	-1.71214	0.17796	-1.72264	0.01528
-4.3519	0.00293	-1.68743	0.00545	-1.69214	0.17149	-1.70264	0.01474
-4.3019	0.00469	-1.66743	0.00297	-1.67214	0.17973	-1.68264	0.01583
-4.2519	0.00293	-1.64743	0.00347	-1.65214	0.17386	-1.66264	0.0142
-4.2019	0.0041	-1.62743	0.00446	-1.63214	0.17973	-1.64264	0.0216
-4.1519	0.00528	-1.60743	0.00446	-1.61214	0.18033	-1.62264	0.0195
-4.1019	0.00234	-1.58743	0.00396	-1.59214	0.1774	-1.60264	0.02004
-4.0519	0.00528	-1.56743	0.000990344	-1.57214	0.17856	-1.58264	0.01637
-4.0019	0.00234	-1.54743	0.00347	-1.55214	0.1768	-1.56264	0.02317
-3.9519	0.00176	-1.52743	0.00446	-1.53214	0.18033	-1.54264	0.01318
-3.9019	0.00176	-1.50743	0.00396	-1.51214	0.18093	-1.52264	0.01847
-3.8519	0.00469	-1.48743	0.00297	-1.49214	0.17973	-1.50264	0.01474
-3.8019	0.0041	-1.46743	0.00446	-1.47214	0.18326	-1.48264	0.0195
-3.7519	0.00293	-1.44743	0.00149	-1.45214	0.18033	-1.46264	0.01685
-3.7019	0.00293	-1.42743	0.00347	-1.43214	0.18326	-1.44264	0.02268
-3.6519	0.00293	-1.40743	0.00198	-1.41214	0.1821	-1.42264	0.01528
-3.6019	0.00352	-1.38743	0.00347	-1.39214	0.17973	-1.40264	0.01685
-3.5519	0.0041	-1.36743	0.00495	-1.37214	0.17563	-1.38264	0.01685
-3.5019	0.00469	-1.34743	0.00347	-1.35214	0.17973	-1.36264	0.02106
-3.4519	0.00293	-1.32743	0.00149	-1.33214	0.1774	-1.34264	0.01583
-3.4019	0.00234	-1.30743	0.00495	-1.31214	0.17563	-1.32264	0.01793
-3.3519	0.00352	-1.28743	0.000990344	-1.29214	0.17563	-1.30264	0.02058
-3.3019	0.00352	-1.26743	0.00446	-1.27214	0.17796	-1.28264	0.02214
-3.2519	0.00469	-1.24743	0.00248	-1.25214	0.18386	-1.26264	0.02106
-3.2019	0.000586166	-1.22743	0.00446	-1.23214	0.18503	-1.24264	0.01583
-3.1519	0.00469	-1.20743	0.00297	-1.21214	0.1821	-1.22264	0.0195
-3.1019	0.00352	-1.18743	0.00495	-1.19214	0.17973	-1.20264	0.02058
-3.0519	0.0041	-1.16743	0.00446	-1.17214	0.17973	-1.18264	0.02004
-3.0019	0.00293	-1.14743	0.00248	-1.15214	0.1768	-1.16264	0.01583
-2.9519	0.00469	-1.12743	0.00396	-1.13214	0.17619	-1.14264	0.01739
-2.9019	0.00352	-1.10743	0.00545	-1.11214	0.1768	-1.12264	0.02004
-2.8519	0.00117	-1.08743	0.00545	-1.09214	0.1821	-1.10264	0.01528
-2.8019	0.00117	-1.06743	0.00297	-1.07214	0.1821	-1.08264	0.01739
-2.7519	0.00176	-1.04743	0.00198	-1.05214	0.1768	-1.06264	0.01637
-2.7019	0.0041	-1.02743	0.000495172	-1.03214	0.17973	-1.04264	0.01528
-2.6519	0.00469	-1.00743	0.00396	-1.01214	0.18447	-1.02264	0.02004
-2.6019	0.00352	-0.98743	0.00396	-0.99214	0.1774	-1.00264	0.01528
-2.5519	0.00293	-0.96743	0.00545	-0.97214	0.17386	-0.98264	0.01583
-2.5019	0.00469	-0.94743	0.00446	-0.95214	0.17856	-0.96264	0.01793
-2.4519	0.00293	-0.92743	0.00248	-0.93214	0.18386	-0.94264	0.0142
-2.4019	0.00293	-0.90743	0.00248	-0.91214	0.18386	-0.92264	0.00999
-2.3519	0.00234	-0.88743	0.00446	-0.89214	0.17796	-0.90264	0.02106
-2.3019	0.00176	-0.86743	0.00396	-0.87214	0.17856	-0.88264	0.01793
-2.2519	0.00469	-0.84743	0.00347	-0.85214	0.18093	-0.86264	0.01847
-2.2019	0.00176	-0.82743	0.00446	-0.83214	0.1774	-0.84264	0.01896
-2.1519	0.0041	-0.80743	0.00248	-0.81214	0.18033	-0.82264	0.02004
-2.1019	0.00352	-0.78743	0.00446	-0.79214	0.17563	-0.80264	0.0216
-2.0519	0.00352	-0.76743	0.00347	-0.77214	0.1774	-0.78264	0.0121
-2.0019	0.00234	-0.74743	0.00248	-0.75214	0.17856	-0.76264	0.01685
-1.9519	0	-0.72743	0.00396	-0.73214	0.17973	-0.74264	0.01847
-1.9019	0.00469	-0.70743	0.00594	-0.71214	0.17796	-0.72264	0.02268
-1.8519	0.00469	-0.68743	0.00446	-0.69214	0.1768	-0.70264	0.0195
-1.8019	0.00293	-0.66743	0.00347	-0.67214	0.1774	-0.68264	0.01739
-1.7519	0.00528	-0.64743	0.00297	-0.65214	0.18033	-0.66264	0.01896
-1.7019	0.00293	-0.62743	0.000495172	-0.63214	0.17563	-0.64264	0.0142
-1.6519	0.00352	-0.60743	0.00198	-0.61214	0.17917	-0.62264	0.01318
-1.6019	0.0041	-0.58743	0.00297	-0.59214	0.1721	-0.60264	0.01583
-1.5519	0.00352	-0.56743	0.00396	-0.57214	0.1774	-0.58264	0.01372
-1.5019	0.00293	-0.54743	0.00396	-0.55214	0.18149	-0.56264	0.02058
-1.4519	0.000586166	-0.52743	0.00248	-0.53214	0.17856	-0.54264	0.01685
-1.4019	0.00117	-0.50743	0.00347	-0.51214	0.17563	-0.52264	0.01637
-1.3519	0.00352	-0.48743	0.00446	-0.49214	0.17796	-0.50264	0.02106
-1.3019	0.00293	-0.46743	0.00594	-0.47214	0.1821	-0.48264	0.0195
-1.2519	0.00528	-0.44743	0.00297	-0.45214	0.17796	-0.46264	0.01896
-1.2019	0.00293	-0.42743	0.00198	-0.43214	0.18033	-0.44264	0.02058
-1.1519	0.00176	-0.40743	0.00495	-0.41214	0.18679	-0.42264	0.01847
-1.1019	0.00293	-0.38743	0.00545	-0.39214	0.17503	-0.40264	0.02425
-1.0519	0.00234	-0.36743	0	-0.37214	0.18093	-0.38264	0.01896
-1.0019	0.00352	-0.34743	0.00347	-0.35214	0.17917	-0.36264	0.0216
-0.9519	0.00469	-0.32743	0.00446	-0.33214	0.17503	-0.34264	0.02058
-0.9019	0.00352	-0.30743	0.00446	-0.31214	0.18326	-0.32264	0.01685
-0.8519	0.0041	-0.28743	0.00248	-0.29214	0.18326	-0.30264	0.01739
-0.8019	0.00117	-0.26743	0.00149	-0.27214	0.17856	-0.28264	0.02268
-0.7519	0.00117	-0.24743	0.00396	-0.25214	0.18386	-0.26264	0.01793
-0.7019	0.00293	-0.22743	0.00297	-0.23214	0.18033	-0.24264	0.01896
-0.6519	0.00234	-0.20743	0.00495	-0.21214	0.17973	-0.22264	0.01847
-0.6019	0.0041	-0.18743	0.00248	-0.19214	0.17442	-0.20264	0.01318
-0.5519	0.00352	-0.16743	0.00248	-0.17214	0.17796	-0.18264	0.01847
-0.5019	0.00176	-0.14743	0.00594	-0.15214	0.17563	-0.16264	0.01474
-0.4519	0.00469	-0.12743	0.00743	-0.13214	0.17973	-0.14264	0.0216
-0.4019	0.00293	-0.10743	0.00594	-0.11214	0.17917	-0.12264	0.01739
-0.3519	0.0041	-0.08743	0.00396	-0.09214	0.18149	-0.10264	0.02214
-0.3019	0.00469	-0.06743	0.00396	-0.07214	0.17856	-0.08264	0.0216
-0.2519	0.00293	-0.04743	0.00594	-0.05214	0.18033	-0.06264	0.01583
-0.2019	0.00352	-0.02743	0.00248	-0.03214	0.08249	-0.04264	0.01685
-0.1519	0.00176	-0.00743	0.00396	-0.01214	0	-0.02264	0.01583
-0.1019	0.00469	0.01257	0.01857	0.00786	0.00651	-0.00264	0
-0.0519	0.00293	0.03257	0.09483	0.02786	0.05952	0.01736	0.08436
-0.0019	0.00293	0.05257	0.17801	0.04786	0.10374	0.03736	0.2236
0.0481	0.20955	0.07257	0.26021	0.06786	0.15029	0.05736	0.36975
0.0981	0.62866	0.09257	0.32805	0.08786	0.19154	0.07736	0.48523
0.1481	0.78546	0.11257	0.39267	0.10786	0.24162	0.09736	0.58385
0.1981	0.84086	0.13257	0.45036	0.12786	0.27049	0.11736	0.66984
0.2481	0.86723	0.15257	0.5026	0.14786	0.32118	0.13736	0.73524
0.2981	0.88277	0.17257	0.54642	0.16786	0.33648	0.15736	0.79168
0.3481	0.89713	0.19257	0.58851	0.18786	0.37242	0.17736	0.84126
0.3981	0.90621	0.21257	0.62045	0.20786	0.41483	0.19736	0.87345
0.4481	0.91647	0.23257	0.65487	0.22786	0.42074	0.21736	0.89873
0.4981	0.92351	0.25257	0.68433	0.24786	0.45966	0.23736	0.92881
0.5481	0.93259	0.27257	0.71057	0.26786	0.47142	0.25736	0.93724
0.5981	0.93757	0.29257	0.73211	0.28786	0.49147	0.27736	0.96522
0.6481	0.94285	0.31257	0.75217	0.30786	0.52211	0.29736	0.97208
0.6981	0.95076	0.33257	0.77098	0.32786	0.53918	0.31736	0.97996
0.7481	0.95311	0.35257	0.79128	0.34786	0.55038	0.33736	0.98947
0.7981	0.95955	0.37257	0.80664	0.36786	0.57042	0.35736	0.99476
0.8481	0.95955	0.39257	0.82075	0.38786	0.58163	0.37736	0.99314
0.8981	0.96454	0.41257	0.83189	0.40786	0.59809	0.39736	0.9953
0.9481	0.96923	0.43257	0.84402	0.42786	0.61404	0.41736	1
0.9981	0.96923	0.45257	0.8564	0.44786	0.62697	0.43736	0.99897
1.0481	0.97333	0.47257	0.86705	0.46786	0.64288	0.45736	0.99422
1.0981	0.97421	0.49257	0.87348	0.48786	0.65175	0.47736	0.99633
1.1481	0.97773	0.51257	0.88363	0.50786	0.66943	0.49736	0.98526
1.1981	0.98007	0.53257	0.89329	0.52786	0.67705	0.51736	0.99422
1.2481	0.98242	0.55257	0.8975	0.54786	0.68947	0.53736	0.99103
1.2981	0.98359	0.57257	0.90443	0.56786	0.69477	0.55736	0.98526
1.3481	0.98564	0.59257	0.91656	0.58786	0.70537	0.57736	0.99157
1.3981	0.98681	0.61257	0.91978	0.60786	0.71653	0.59736	0.9879
1.4481	0.9874	0.63257	0.92127	0.62786	0.72834	0.61736	0.98634
1.4981	0.98798	0.65257	0.92795	0.64786	0.73127	0.63736	0.97786
1.5481	0.9915	0.67257	0.9329	0.66786	0.73894	0.65736	0.98261
1.5981	0.99209	0.69257	0.93959	0.68786	0.74778	0.67736	0.97364
1.6481	0.9915	0.71257	0.94058	0.70786	0.76015	0.69736	0.97732
1.6981	0.99209	0.73257	0.94454	0.72786	0.76545	0.71736	0.97629
1.7481	0.99267	0.75257	0.94875	0.74786	0.76666	0.73736	0.97521
1.7981	0.99267	0.77257	0.95321	0.76786	0.77075	0.75736	0.97364
1.8481	0.9956	0.79257	0.95568	0.78786	0.78433	0.77736	0.96835
1.8981	0.9956	0.81257	0.95717	0.80786	0.78549	0.79736	0.96365
1.9481	0.99502	0.83257	0.9589	0.82786	0.79493	0.81736	0.9731
1.9981	0.99736	0.85257	0.96583	0.84786	0.79493	0.83736	0.96414
2.0481	0.99619	0.87257	0.96682	0.86786	0.80084	0.85736	0.96257
2.0981	0.99824	0.89257	0.97153	0.88786	0.81321	0.87736	0.96365
2.1481	0.99678	0.91257	0.96732	0.90786	0.81497	0.89736	0.96365
2.1981	0.99824	0.93257	0.97004	0.92786	0.82144	0.91736	0.96203
2.2481	0.99824	0.95257	0.97351	0.94786	0.82558	0.93736	0.96311
2.2981	1	0.97257	0.97301	0.96786	0.83381	0.95736	0.96203
2.3481	0.99736	0.99257	0.97747	0.98786	0.83855	0.97736	0.96154
2.3981	0.99883	1.01257	0.97896	1.00786	0.83557	0.99736	0.96468
2.4481	0.99941	1.03257	0.97747	1.02786	0.84501	1.01736	0.95625
2.4981	0.99766	1.05257	0.97896	1.04786	0.84855	1.03736	0.95361
2.5481	0.99883	1.07257	0.98118	1.06786	0.84915	1.05736	0.95517
2.5981	0.99736	1.09257	0.98267	1.08786	0.85445	1.07736	0.95307
2.6481	0.99766	1.11257	0.98316	1.10786	0.85799	1.09736	0.95258
2.6981	0.99941	1.13257	0.98366	1.12786	0.86208	1.11736	0.95782
2.7481	0.99824	1.15257	0.98663	1.14786	0.86445	1.13736	0.9515
2.7981	0.99883	1.17257	0.98366	1.16786	0.86738	1.15736	0.94993
2.8481	1	1.19257	0.98861	1.18786	0.87505	1.17736	0.95096
2.8981	0.99736	1.21257	0.98663	1.20786	0.87859	1.19736	0.94993
2.9481	0.99678	1.23257	0.98713	1.22786	0.87682	1.21736	0.94464
2.9981	0.99766	1.25257	0.9896	1.24786	0.88036	1.23736	0.95042
3.0481	0.99766	1.27257	0.98985	1.26786	0.88212	1.25736	0.94831
3.0981	0.99736	1.29257	0.98713	1.28786	0.89156	1.27736	0.94831
3.1481	0.99736	1.31257	0.98861	1.30786	0.88863	1.29736	0.94199
3.1981	0.99824	1.33257	0.9896	1.32786	0.89333	1.31736	0.94621
3.2481	0.99766	1.35257	0.99133	1.34786	0.89333	1.33736	0.94885
3.2981	0.99824	1.37257	0.99133	1.36786	0.89686	1.35736	0.94572
3.3481	0.99883	1.39257	0.99183	1.38786	0.90156	1.37736	0.94621
3.3981	0.99824	1.41257	0.99232	1.40786	0.90453	1.39736	0.94356
3.4481	0.99883	1.43257	0.99183	1.42786	0.90333	1.41736	0.94199
3.4981	0.99619	1.45257	0.99431	1.44786	0.90984	1.43736	0.94572
3.5481	0.99736	1.47257	0.99183	1.46786	0.90216	1.45736	0.93989
3.5981	0.99766	1.49257	0.9953	1.48786	0.90277	1.47736	0.93832
3.6481	0.99766	1.51257	0.9953	1.50786	0.91453	1.49736	0.94518
3.6981	0.99619	1.53257	0.99431	1.52786	0.91453	1.51736	0.94675
3.7481	0.99736	1.55257	0.99579	1.54786	0.91397	1.53736	0.94097
3.7981	0.99678	1.57257	0.99431	1.56786	0.91221	1.55736	0.94572
3.8481	0.9956	1.59257	0.99728	1.58786	0.9169	1.57736	0.9441
3.8981	0.99619	1.61257	0.99232	1.60786	0.92574	1.59736	0.94464
3.9481	0.99678	1.63257	0.99777	1.62786	0.92044	1.61736	0.94464
3.9981	0.99443	1.65257	0.99629	1.64786	0.91927	1.63736	0.93832
4.0481	0.99678	1.67257	0.9953	1.66786	0.92574	1.65736	0.93989
4.0981	0.9956	1.69257	0.9948	1.68786	0.92634	1.67736	0.94572
4.1481	0.99326	1.71257	0.99579	1.70786	0.92927	1.69736	0.94253
4.1981	0.99385	1.73257	0.99728	1.72786	0.93044	1.71736	0.93886
4.2481	0.99209	1.75257	0.99975	1.74786	0.92927	1.73736	0.93935
4.2981	0.9956	1.77257	1	1.76786	0.9322	1.75736	0.93675
4.3481	0.99443	1.79257	0.99777	1.78786	0.93281	1.77736	0.94145
4.3981	0.99267	1.81257	0.99728	1.80786	0.93044	1.79736	0.94043
4.4481	0.99326	1.83257	0.99728	1.82786	0.93281	1.81736	0.94145
4.4981	0.99502	1.85257	0.9953	1.84786	0.93751	1.83736	0.93886
4.5481	0.99326	1.87257	0.99777	1.86786	0.93751	1.85736	0.93832
4.5981	0.99267	1.89257	0.99678	1.88786	0.94281	1.87736	0.94307
4.6481	0.99267	1.91257	0.99678	1.90786	0.94281	1.89736	0.93675
4.6981	0.99326	1.93257	0.99579	1.92786	0.93927	1.91736	0.93832
4.7481	0.99209	1.95257	0.99975	1.94786	0.94225	1.93736	0.93357
4.7981	0.99091	1.97257	0.99926	1.96786	0.94104	1.95736	0.93621
4.8481	0.99209	1.99257	0.99827	1.98786	0.94578	1.97736	0.93886
4.8981	0.99033	2.01257	0.99777	2.00786	0.94815	1.99736	0.93303
4.9481	0.99091	2.03257	0.99678	2.02786	0.94755	2.01736	0.93832
4.9981	0.99091	2.05257	0.99827	2.04786	0.95108	2.03736	0.93621
5.0481	0.99091	2.07257	0.99876	2.06786	0.94755	2.05736	0.93411
5.0981	0.98857	2.09257	0.99579	2.08786	0.95225	2.07736	0.93513
5.1481	0.98916	2.11257	0.99876	2.10786	0.95108	2.09736	0.93832
5.1981	0.98798	2.13257	0.99777	2.12786	0.95285	2.11736	0.93724
5.2481	0.98916	2.15257	0.99579	2.14786	0.95048	2.13736	0.93411
5.2981	0.98798	2.17257	0.99728	2.16786	0.95699	2.15736	0.94199
5.3481	0.98916	2.19257	0.99579	2.18786	0.95992	2.17736	0.93411
5.3981	0.98916	2.21257	0.99876	2.20786	0.94931	2.19736	0.94043
5.4481	0.98623	2.23257	0.99777	2.22786	0.95462	2.21736	0.93886
5.4981	0.98564	2.25257	0.99431	2.24786	0.95875	2.23736	0.93832
5.5481	0.98564	2.27257	0.9953	2.26786	0.95578	2.25736	0.93249
5.5981	0.98564	2.29257	0.99332	2.28786	0.95875	2.27736	0.93411
5.6481	0.98681	2.31257	0.99777	2.30786	0.95578	2.29736	0.93567
5.6981	0.98564	2.33257	0.99827	2.32786	0.96168	2.31736	0.93886
5.7481	0.98623	2.35257	0.9948	2.34786	0.96052	2.33736	0.932
5.7981	0.9874	2.37257	0.99975	2.36786	0.96345	2.35736	0.93357
5.8481	0.98681	2.39257	0.9953	2.38786	0.96462	2.37736	0.93459
5.8981	0.98798	2.41257	0.99678	2.40786	0.96462	2.39736	0.93621
5.9481	0.98564	2.43257	0.99777	2.42786	0.96285	2.41736	0.93886
5.9981	0.98681	2.45257	0.99728	2.44786	0.96699	2.43736	0.93567
6.0481	0.98623	2.47257	0.99629	2.46786	0.96582	2.45736	0.93249
6.0981	0.98359	2.49257	0.99678	2.48786	0.96936	2.47736	0.93886
6.1481	0.98476	2.51257	0.99777	2.50786	0.96522	2.49736	0.93886
6.1981	0.98359	2.53257	0.99777	2.52786	0.96699	2.51736	0.93675
6.2481	0.983	2.55257	0.9948	2.54786	0.96759	2.53736	0.93411
6.2981	0.98242	2.57257	0.99629	2.56786	0.96522	2.55736	0.93832
6.3481	0.98007	2.59257	0.99579	2.58786	0.97052	2.57736	0.94097
6.3981	0.98066	2.61257	0.99579	2.60786	0.97289	2.59736	0.93513
6.4481	0.98066	2.63257	0.99827	2.62786	0.96582	2.61736	0.93357
6.4981	0.98183	2.65257	0.9953	2.64786	0.97052	2.63736	0.93886
6.5481	0.983	2.67257	0.99678	2.66786	0.97112	2.65736	0.93357
6.5981	0.98183	2.69257	0.9953	2.68786	0.97345	2.67736	0.93778
6.6481	0.98007	2.71257	0.99678	2.70786	0.96815	2.69736	0.93411
6.6981	0.98066	2.73257	0.99827	2.72786	0.96992	2.71736	0.93459
6.7481	0.98007	2.75257	0.9948	2.74786	0.96992	2.73736	0.93513
6.7981	0.97831	2.77257	0.99381	2.76786	0.97168	2.75736	0.93567
6.8481	0.9789	2.79257	0.99579	2.78786	0.97229	2.77736	0.93724
6.8981	0.98066	2.81257	0.99431	2.80786	0.96875	2.79736	0.93303
6.9481	0.9789	2.83257	0.9953	2.82786	0.96522	2.81736	0.94043
6.9981	0.9789	2.85257	0.9953	2.84786	0.97112	2.83736	0.93357
7.0481	0.9789	2.87257	0.99777	2.86786	0.97642	2.85736	0.92989
7.0981	0.97773	2.89257	0.99629	2.88786	0.97345	2.87736	0.93249
7.1481	0.97655	2.91257	0.99431	2.90786	0.96759	2.89736	0.93832
7.1981	0.97773	2.93257	0.99827	2.92786	0.97289	2.91736	0.93724
7.2481	0.97655	2.95257	0.99678	2.94786	0.97289	2.93736	0.93303
7.2981	0.97655	2.97257	0.99678	2.96786	0.97642	2.95736	0.93357
7.3481	0.97479	2.99257	0.9948	2.98786	0.97522	2.97736	0.93249
7.3981	0.97714	3.01257	0.99282	3.00786	0.97229	2.99736	0.93513
7.4481	0.97362	3.03257	0.99381	3.02786	0.97642	3.01736	0.93303
7.4981	0.97362	3.05257	0.9953	3.04786	0.98052	3.03736	0.92989
7.5481	0.97479	3.07257	0.9953	3.06786	0.97936	3.05736	0.93303
7.5981	0.97479	3.09257	0.99827	3.08786	0.97698	3.07736	0.93249
7.6481	0.97655	3.11257	0.99381	3.10786	0.97405	3.09736	0.92989
7.6981	0.97597	3.13257	0.99629	3.12786	0.97168	3.11736	0.93411
7.7481	0.97362	3.15257	0.99232	3.14786	0.98405	3.13736	0.92881
7.7981	0.97333	3.17257	0.99431	3.16786	0.97819	3.15736	0.93513
7.8481	0.97362	3.19257	0.99579	3.18786	0.98052	3.17736	0.93303
7.8981	0.97421	3.21257	0.99282	3.20786	0.98112	3.19736	0.93567
7.9481	0.97098	3.23257	0.9948	3.22786	0.98112	3.21736	0.93459
7.9981	0.97274	3.25257	0.99431	3.24786	0.98112	3.23736	0.93567
8.0481	0.97274	3.27257	0.99579	3.26786	0.98405	3.25736	0.93989
8.0981	0.97216	3.29257	0.99579	3.28786	0.97345	3.27736	0.94043
8.1481	0.9704	3.31257	0.99381	3.30786	0.98052	3.29736	0.93459
8.1981	0.97098	3.33257	0.99332	3.32786	0.98112	3.31736	0.92989
8.2481	0.96981	3.35257	0.99431	3.34786	0.98466	3.33736	0.93567
8.2981	0.97098	3.37257	0.99629	3.36786	0.97936	3.35736	0.92935
8.3481	0.96923	3.39257	0.99431	3.38786	0.98526	3.37736	0.93357
8.3981	0.9704	3.41257	0.99332	3.40786	0.98466	3.39736	0.93411
8.4481	0.96981	3.43257	0.99232	3.42786	0.98173	3.41736	0.93357
8.4981	0.96923	3.45257	0.99282	3.44786	0.97936	3.43736	0.93092
8.5481	0.96864	3.47257	0.99133	3.46786	0.98349	3.45736	0.93092
8.5981	0.97157	3.49257	0.99332	3.48786	0.98052	3.47736	0.93038
8.6481	0.96864	3.51257	0.9948	3.50786	0.98349	3.49736	0.93146
8.6981	0.9704	3.53257	0.99183	3.52786	0.97759	3.51736	0.932
8.7481	0.9663	3.55257	0.99332	3.54786	0.98526	3.53736	0.92935
8.7981	0.96805	3.57257	0.99282	3.56786	0.98703	3.55736	0.92881
8.8481	0.96864	3.59257	0.99232	3.58786	0.98586	3.57736	0.92989
8.8981	0.96747	3.61257	0.99431	3.60786	0.98703	3.59736	0.93513
8.9481	0.96747	3.63257	0.99381	3.62786	0.97875	3.61736	0.93411
8.9981	0.96512	3.65257	0.99332	3.64786	0.98466	3.63736	0.93146
9.0481	0.96688	3.67257	0.99232	3.66786	0.98703	3.65736	0.93249
9.0981	0.96395	3.69257	0.99232	3.68786	0.98349	3.67736	0.92827
9.1481	0.96571	3.71257	0.99332	3.70786	0.98466	3.69736	0.93146
9.1981	0.96571	3.73257	0.99183	3.72786	0.98586	3.71736	0.92779
9.2481	0.96395	3.75257	0.99232	3.74786	0.9894	3.73736	0.93357
9.2981	0.96219	3.77257	0.99084	3.76786	0.98526	3.75736	0.93146
9.3481	0.96395	3.79257	0.9948	3.78786	0.98642	3.77736	0.93675
9.3981	0.96571	3.81257	0.99084	3.80786	0.98763	3.79736	0.93146
9.4481	0.96336	3.83257	0.99232	3.82786	0.98763	3.81736	0.93249
9.4981	0.96454	3.85257	0.99282	3.84786	0.98763	3.83736	0.93303
9.5481	0.96395	3.87257	0.99381	3.86786	0.98526	3.85736	0.94043
9.5981	0.96278	3.89257	0.99084	3.88786	0.98052	3.87736	0.93303
9.6481	0.96219	3.91257	0.99084	3.90786	0.98763	3.89736	0.93146
9.6981	0.96161	3.93257	0.99133	3.92786	0.98466	3.91736	0.93038
9.7481	0.96073	3.95257	0.99183	3.94786	0.98642	3.93736	0.93303
9.7981	0.96161	3.97257	0.99183	3.96786	0.98703	3.95736	0.93303
9.8481	0.96014	3.99257	0.99431	3.98786	0.98349	3.97736	0.93092
9.8981	0.96014	4.01257	0.99133	4.00786	0.98819	3.99736	0.92514
9.9481	0.96131	4.03257	0.98911	4.02786	0.9894	4.01736	0.93778
9.9981	0.95955	4.05257	0.99232	4.04786	0.98642	4.03736	0.932
10.0481	0.95897	4.07257	0.98911	4.06786	0.99349	4.05736	0.93092
10.0981	0.9578	4.09257	0.99133	4.08786	0.98879	4.07736	0.92671
10.1481	0.95955	4.11257	0.98861	4.10786	0.98349	4.09736	0.92881
10.1981	0.95838	4.13257	0.99232	4.12786	0.98349	4.11736	0.92827
10.2481	0.95838	4.15257	0.98812	4.14786	0.98819	4.13736	0.93567
10.2981	0.95545	4.17257	0.98861	4.16786	0.98819	4.15736	0.93249
10.3481	0.95604	4.19257	0.98911	4.18786	0.98173	4.17736	0.92142
10.3981	0.9578	4.21257	0.99332	4.20786	0.98405	4.19736	0.92881
10.4481	0.95838	4.23257	0.98861	4.22786	0.98879	4.21736	0.92617
10.4981	0.95838	4.25257	0.99034	4.24786	0.99116	4.23736	0.92827
10.5481	0.95662	4.27257	0.98861	4.26786	0.98586	4.25736	0.93303
10.5981	0.95604	4.29257	0.98713	4.28786	0.98879	4.27736	0.93249
10.6481	0.95721	4.31257	0.99034	4.30786	0.99056	4.29736	0.93038
10.6981	0.95545	4.33257	0.99084	4.32786	0.99233	4.31736	0.92779
10.7481	0.95604	4.35257	0.98713	4.34786	0.9947	4.33736	0.93357
10.7981	0.95662	4.37257	0.98985	4.36786	0.99349	4.35736	0.92725
10.8481	0.95369	4.39257	0.98911	4.38786	0.98642	4.37736	0.92406
10.8981	0.95487	4.41257	0.98861	4.40786	0.98819	4.39736	0.92617
10.9481	0.95369	4.43257	0.99084	4.42786	0.9941	4.41736	0.92827
10.9981	0.95252	4.45257	0.98911	4.44786	0.99116	4.43736	0.92406
11.0481	0.95369	4.47257	0.9896	4.46786	0.99586	4.45736	0.932
11.0981	0.95487	4.49257	0.98812	4.48786	0.98879	4.47736	0.93092
11.1481	0.95487	4.51257	0.9896	4.50786	0.99233	4.49736	0.92827
11.1981	0.95311	4.53257	0.98762	4.52786	0.99293	4.51736	0.92671
11.2481	0.95369	4.55257	0.98762	4.54786	0.99647	4.53736	0.92563
11.2981	0.95369	4.57257	0.98911	4.56786	0.99116	4.55736	0.92827
11.3481	0.95193	4.59257	0.98812	4.58786	0.98996	4.57736	0.92514
11.3981	0.95135	4.61257	0.98713	4.60786	0.99172	4.59736	0.92827
11.4481	0.95076	4.63257	0.9896	4.62786	0.9941	4.61736	0.93249
11.4981	0.95076	4.65257	0.98614	4.64786	0.99293	4.63736	0.92725
11.5481	0.95018	4.67257	0.98812	4.66786	0.99293	4.65736	0.93038
11.5981	0.949	4.69257	0.98762	4.68786	0.9894	4.67736	0.92881
11.6481	0.94959	4.71257	0.9896	4.70786	0.98879	4.69736	0.92989
11.6981	0.95018	4.73257	0.98713	4.72786	0.99293	4.71736	0.92935
11.7481	0.94959	4.75257	0.98861	4.74786	0.9947	4.73736	0.92617
11.7981	0.95135	4.77257	0.98713	4.76786	0.99233	4.75736	0.93092
11.8481	0.949	4.79257	0.98614	4.78786	0.98703	4.77736	0.92827
11.8981	0.94871	4.81257	0.98762	4.80786	0.99703	4.79736	0.92827
11.9481	0.949	4.83257	0.98614	4.82786	0.99349	4.81736	0.92617
11.9981	0.95018	4.85257	0.98564	4.84786	0.99056	4.83736	0.92989
12.0481	0.94871	4.87257	0.98564	4.86786	0.9941	4.85736	0.93146
12.0981	0.94871	4.89257	0.98762	4.88786	0.99349	4.87736	0.93303
12.1481	0.94637	4.91257	0.98713	4.90786	0.99879	4.89736	0.92827
12.1981	0.94754	4.93257	0.98812	4.92786	0.9947	4.91736	0.9246
12.2481	0.94637	4.95257	0.98415	4.94786	0.99349	4.93736	0.92725
12.2981	0.94519	4.97257	0.98217	4.96786	0.99172	4.95736	0.92779
12.3481	0.94578	4.99257	0.98514	4.98786	0.99586	4.97736	0.92304
12.3981	0.94519	5.01257	0.98564	5.00786	0.99349	4.99736	0.92514
12.4481	0.94343	5.03257	0.98514	5.02786	0.99116	5.01736	0.92989
12.4981	0.94402	5.05257	0.98663	5.04786	0.9941	5.03736	0.9246
12.5481	0.94578	5.07257	0.98812	5.06786	0.99586	5.05736	0.92779
12.5981	0.94402	5.09257	0.98514	5.08786	0.9941	5.07736	0.92563
12.6481	0.94343	5.11257	0.98168	5.10786	0.9947	5.09736	0.93146
12.6981	0.94226	5.13257	0.98415	5.12786	0.99349	5.11736	0.932
12.7481	0.94168	5.15257	0.98762	5.14786	0.99703	5.13736	0.93038
12.7981	0.94285	5.17257	0.98366	5.16786	0.99116	5.15736	0.92779
12.8481	0.94402	5.19257	0.98366	5.18786	0.99056	5.17736	0.92142
12.8981	0.94285	5.21257	0.98713	5.20786	0.9947	5.19736	0.92725
12.9481	0.94226	5.23257	0.98465	5.22786	0.98996	5.21736	0.92935
12.9981	0.94285	5.25257	0.98614	5.24786	0.99233	5.23736	0.92935
13.0481	0.9405	5.27257	0.98465	5.26786	0.99116	5.25736	0.9246
13.0981	0.94285	5.29257	0.98267	5.28786	0.98703	5.27736	0.92514
13.1481	0.9405	5.31257	0.98465	5.30786	0.99823	5.29736	0.92671
13.1981	0.9405	5.33257	0.98217	5.32786	0.99172	5.31736	0.92617
13.2481	0.94168	5.35257	0.98465	5.34786	0.99172	5.33736	0.92304
13.2981	0.93992	5.37257	0.98267	5.36786	0.99056	5.35736	0.92881
13.3481	0.9405	5.39257	0.98614	5.38786	0.99056	5.37736	0.92093
13.3981	0.93992	5.41257	0.98514	5.40786	0.99116	5.39736	0.93038
13.4481	0.93992	5.43257	0.98415	5.42786	0.99349	5.41736	0.932
13.4981	0.93875	5.45257	0.98316	5.44786	0.9947	5.43736	0.92881
13.5481	0.93992	5.47257	0.98366	5.46786	0.99647	5.45736	0.92352
13.5981	0.93757	5.49257	0.98366	5.48786	0.99116	5.47736	0.9172
13.6481	0.93933	5.51257	0.98465	5.50786	0.99526	5.49736	0.92039
13.6981	0.93757	5.53257	0.98267	5.52786	0.99349	5.51736	0.92779
13.7481	0.93933	5.55257	0.98217	5.54786	0.99293	5.53736	0.9225
13.7981	0.93933	5.57257	0.98465	5.56786	0.98819	5.55736	0.92935
13.8481	0.93669	5.59257	0.98267	5.58786	0.98996	5.57736	0.9246
13.8981	0.93611	5.61257	0.98366	5.60786	0.99056	5.59736	0.92827
13.9481	0.93669	5.63257	0.98316	5.62786	1	5.61736	0.93038
13.9981	0.93552	5.65257	0.9797	5.64786	0.99056	5.63736	0.92827
14.0481	0.93699	5.67257	0.98069	5.66786	0.98996	5.65736	0.92514
14.0981	0.93669	5.69257	0.98217	5.68786	0.98763	5.67736	0.92827
14.1481	0.93669	5.71257	0.98217	5.70786	0.99647	5.69736	0.9246
14.1981	0.93494	5.73257	0.98217	5.72786	0.99233	5.71736	0.92671
14.2481	0.93494	5.75257	0.98118	5.74786	0.99116	5.73736	0.92725
14.2981	0.93552	5.77257	0.98267	5.76786	0.9947	5.75736	0.92406
14.3481	0.93552	5.79257	0.98168	5.78786	0.99293	5.77736	0.9225
14.3981	0.932	5.81257	0.98217	5.80786	0.99172	5.79736	0.92779
14.4481	0.93142	5.83257	0.98118	5.82786	0.99172	5.81736	0.92563
14.4981	0.93259	5.85257	0.98168	5.84786	0.9941	5.83736	0.92779
14.5481	0.93376	5.87257	0.98168	5.86786	0.9941	5.85736	0.92671
14.5981	0.93376	5.89257	0.9792	5.88786	0.99172	5.87736	0.92617
14.6481	0.93318	5.91257	0.98168	5.90786	0.99293	5.89736	0.92779
14.6981	0.93259	5.93257	0.9797	5.92786	0.99172	5.91736	0.9246
14.7481	0.93259	5.95257	0.98316	5.94786	0.99293	5.93736	0.92779
14.7981	0.93083	5.97257	0.98316	5.96786	0.99647	5.95736	0.92352
14.8481	0.93318	5.99257	0.98069	5.98786	0.98879	5.97736	0.92827
14.8981	0.93083	6.01257	0.98118	6.00786	0.99233	5.99736	0.92563
14.9481	0.93083	6.03257	0.98217	6.02786	0.9894	6.01736	0.9225
14.9981	0.92966	6.05257	0.98069	6.04786	0.98642	6.03736	0.92671
15.0481	0.93025	6.07257	0.98118	6.06786	0.9947	6.05736	0.92827
15.0981	0.92966	6.09257	0.9792	6.08786	0.98996	6.07736	0.9246
15.1481	0.92732	6.11257	0.98118	6.10786	0.99172	6.09736	0.92617
15.1981	0.9279	6.13257	0.98118	6.12786	0.99526	6.11736	0.91828
15.2481	0.93142	6.15257	0.97896	6.14786	0.99349	6.13736	0.91985
15.2981	0.92907	6.17257	0.98217	6.16786	0.99293	6.15736	0.92406
15.3481	0.92907	6.19257	0.97846	6.18786	0.99233	6.17736	0.92671
15.3981	0.92732	6.21257	0.98019	6.20786	0.99703	6.19736	0.9246
15.4481	0.92732	6.23257	0.98069	6.22786	0.99233	6.21736	0.91882
15.4981	0.92614	6.25257	0.98069	6.24786	0.9947	6.23736	0.92563
15.5481	0.92673	6.27257	0.97846	6.26786	0.99233	6.25736	0.92725
15.5981	0.92907	6.29257	0.98415	6.28786	0.9947	6.27736	0.92827
15.6481	0.92497	6.31257	0.97896	6.30786	0.99586	6.29736	0.9225
15.6981	0.92732	6.33257	0.97846	6.32786	0.9947	6.31736	0.92352
15.7481	0.92614	6.35257	0.97796	6.34786	0.99056	6.33736	0.91828
15.7981	0.92556	6.37257	0.97896	6.36786	0.99526	6.35736	0.9225
15.8481	0.92438	6.39257	0.97846	6.38786	0.99526	6.37736	0.92779
15.8981	0.92409	6.41257	0.97598	6.40786	0.9947	6.39736	0.92406
15.9481	0.92497	6.43257	0.97846	6.42786	0.99056	6.41736	0.92352
15.9981	0.92556	6.45257	0.97648	6.44786	0.99349	6.43736	0.92671
16.0481	0.92409	6.47257	0.97896	6.46786	0.99349	6.45736	0.92352
16.0981	0.92409	6.49257	0.9797	6.48786	0.98996	6.47736	0.92514
16.1481	0.92438	6.51257	0.97747	6.50786	0.99056	6.49736	0.9225
16.1981	0.92116	6.53257	0.97846	6.52786	0.9947	6.51736	0.91985
16.2481	0.92233	6.55257	0.97846	6.54786	0.98819	6.53736	0.92196
16.2981	0.92057	6.57257	0.97648	6.56786	0.99233	6.55736	0.9172
16.3481	0.92292	6.59257	0.97796	6.58786	0.98996	6.57736	0.91931
16.3981	0.92351	6.61257	0.97796	6.60786	0.9947	6.59736	0.92881
16.4481	0.9194	6.63257	0.97747	6.62786	0.98703	6.61736	0.92406
16.4981	0.92116	6.65257	0.97648	6.64786	0.9894	6.63736	0.9225
16.5481	0.9194	6.67257	0.97747	6.66786	0.9941	6.65736	0.91828
16.5981	0.92175	6.69257	0.9792	6.68786	0.9947	6.67736	0.92142
16.6481	0.91882	6.71257	0.97648	6.70786	0.98996	6.69736	0.91828
16.6981	0.91999	6.73257	0.97796	6.72786	0.98879	6.71736	0.92039
16.7481	0.92057	6.75257	0.97796	6.74786	0.9894	6.73736	0.9246
16.7981	0.92057	6.77257	0.97896	6.76786	0.99116	6.75736	0.91931
16.8481	0.9194	6.79257	0.97796	6.78786	0.98586	6.77736	0.91931
16.8981	0.9194	6.81257	0.97747	6.80786	0.9947	6.79736	0.91882
16.9481	0.91823	6.83257	0.97648	6.82786	0.9894	6.81736	0.91828
16.9981	0.9194	6.85257	0.97598	6.84786	0.98586	6.83736	0.92304
17.0481	0.91999	6.87257	0.97796	6.86786	0.98819	6.85736	0.92142
17.0981	0.91764	6.89257	0.97598	6.88786	0.99586	6.87736	0.91931
17.1481	0.91764	6.91257	0.97697	6.90786	0.99293	6.89736	0.92196
17.1981	0.91764	6.93257	0.9745	6.92786	0.99116	6.91736	0.91774
17.2481	0.91589	6.95257	0.97747	6.94786	0.99293	6.93736	0.92406
17.2981	0.91764	6.97257	0.97351	6.96786	0.98879	6.95736	0.91882
17.3481	0.9153	6.99257	0.97598	6.98786	0.99526	6.97736	0.9225
17.3981	0.91706	7.01257	0.97697	7.00786	0.98996	6.99736	0.92827
17.4481	0.9153	7.03257	0.974	7.02786	0.98819	7.01736	0.9225
17.4981	0.9153	7.05257	0.97598	7.04786	0.99116	7.03736	0.91774
17.5481	0.91589	7.07257	0.97499	7.06786	0.99293	7.05736	0.92196
17.5981	0.91413	7.09257	0.97499	7.08786	0.99172	7.07736	0.91931
17.6481	0.9153	7.11257	0.97301	7.10786	0.9947	7.09736	0.91564
17.6981	0.91471	7.13257	0.974	7.12786	0.98586	7.11736	0.91931
17.7481	0.91589	7.15257	0.97499	7.14786	0.98642	7.13736	0.91666
17.7981	0.9153	7.17257	0.97252	7.16786	0.99172	7.15736	0.91882
17.8481	0.91706	7.19257	0.97598	7.18786	0.98879	7.17736	0.92039
17.8981	0.91237	7.21257	0.97351	7.20786	0.98879	7.19736	0.92142
17.9481	0.9153	7.23257	0.97697	7.22786	0.99116	7.21736	0.92352
17.9981	0.91413	7.25257	0.9745	7.24786	0.99233	7.23736	0.91828
18.0481	0.91354	7.27257	0.97252	7.26786	0.99293	7.25736	0.91828
18.0981	0.91295	7.29257	0.97202	7.28786	0.99172	7.27736	0.91666
18.1481	0.91354	7.31257	0.974	7.30786	0.98586	7.29736	0.91666
18.1981	0.91149	7.33257	0.97301	7.32786	0.98586	7.31736	0.92352
18.2481	0.91237	7.35257	0.97351	7.34786	0.9894	7.33736	0.92093
18.2981	0.91208	7.37257	0.97202	7.36786	0.99526	7.35736	0.91882
18.3481	0.90973	7.39257	0.97351	7.38786	0.99293	7.37736	0.91774
18.3981	0.91295	7.41257	0.97351	7.40786	0.99056	7.39736	0.91774
18.4481	0.91208	7.43257	0.97499	7.42786	0.9947	7.41736	0.91931
18.4981	0.9109	7.45257	0.97301	7.44786	0.99293	7.43736	0.91299
18.5481	0.91032	7.47257	0.97301	7.46786	0.99526	7.45736	0.91828
18.5981	0.9109	7.49257	0.97252	7.48786	0.99233	7.47736	0.91828
18.6481	0.90856	7.51257	0.97351	7.50786	0.98996	7.49736	0.92039
18.6981	0.90973	7.53257	0.97202	7.52786	0.98879	7.51736	0.91666
18.7481	0.90856	7.55257	0.97153	7.54786	0.99293	7.53736	0.9246
18.7981	0.9068	7.57257	0.974	7.56786	0.99526	7.55736	0.9172
18.8481	0.90856	7.59257	0.97499	7.58786	0.99233	7.57736	0.91774
18.8981	0.90797	7.61257	0.96955	7.60786	0.9947	7.59736	0.9151
18.9481	0.90797	7.63257	0.974	7.62786	0.98819	7.61736	0.9246
18.9981	0.90914	7.65257	0.9745	7.64786	0.99056	7.63736	0.91985
19.0481	0.90621	7.67257	0.97202	7.66786	0.99763	7.65736	0.91774
19.0981	0.90621	7.69257	0.97153	7.68786	0.99526	7.67736	0.91985
19.1481	0.9068	7.71257	0.9745	7.70786	0.9941	7.69736	0.91299
19.1981	0.90563	7.73257	0.97202	7.72786	0.99526	7.71736	0.91456
19.2481	0.90621	7.75257	0.97202	7.74786	0.99233	7.73736	0.9172
19.2981	0.90621	7.77257	0.97054	7.76786	0.99526	7.75736	0.91245
19.3481	0.90621	7.79257	0.97103	7.78786	0.99172	7.77736	0.91666
19.3981	0.90387	7.81257	0.97549	7.80786	0.98996	7.79736	0.9172
19.4481	0.90328	7.83257	0.974	7.82786	0.98996	7.81736	0.91882
19.4981	0.90445	7.85257	0.97252	7.84786	0.99172	7.83736	0.91666
19.5481	0.90621	7.87257	0.97252	7.86786	0.99586	7.85736	0.91245
19.5981	0.90445	7.89257	0.97103	7.88786	0.98879	7.87736	0.91456
19.6481	0.90563	7.91257	0.97004	7.90786	0.99172	7.89736	0.92304
19.6981	0.90445	7.93257	0.97103	7.92786	0.99526	7.91736	0.91985
19.7481	0.9027	7.95257	0.96955	7.94786	0.99172	7.93736	0.9172
19.7981	0.9027	7.97257	0.97202	7.96786	0.99586	7.95736	0.9225
19.8481	0.9027	7.99257	0.97202	7.98786	0.99172	7.97736	0.92304
19.8981	0.90504	8.01257	0.97153	8.00786	0.99172	7.99736	0.91666
19.9481	0.9027	8.03257	0.97153	8.02786	0.99116	8.01736	0.91299
19.9981	0.90328	8.05257	0.97004	8.04786	0.98819	8.03736	0.91666
20.0481	0.90152	8.07257	0.9688	8.06786	0.98879	8.05736	0.91828
20.0981	0.90094	8.09257	0.97054	8.08786	0.9894	8.07736	0.91456
20.1481	0.90094	8.11257	0.9688	8.10786	0.98763	8.09736	0.92142
20.1981	0.90152	8.13257	0.97103	8.12786	0.98763	8.11736	0.91299
20.2481	0.90094	8.15257	0.96905	8.14786	0.98763	8.13736	0.91142
20.2981	0.90152	8.17257	0.97054	8.16786	0.9941	8.15736	0.91456
20.3481	0.90094	8.19257	0.97054	8.18786	0.98996	8.17736	0.91985
20.3981	0.90006	8.21257	0.9688	8.20786	0.98586	8.19736	0.90932
20.4481	0.90035	8.23257	0.96831	8.22786	0.98642	8.21736	0.92196
20.4981	0.90006	8.25257	0.9688	8.24786	0.98703	8.23736	0.91034
20.5481	0.89889	8.27257	0.96905	8.26786	0.99349	8.25736	0.90613
20.5981	0.89713	8.29257	0.97054	8.28786	0.9894	8.27736	0.92093
20.6481	0.8983	8.31257	0.96831	8.30786	0.98763	8.29736	0.91828
20.6981	0.89654	8.33257	0.97004	8.32786	0.9894	8.31736	0.91618
20.7481	0.89654	8.35257	0.96831	8.34786	0.99172	8.33736	0.91828
20.7981	0.89889	8.37257	0.96905	8.36786	0.98642	8.35736	0.91407
20.8481	0.89596	8.39257	0.96905	8.38786	0.99056	8.37736	0.91666
20.8981	0.8983	8.41257	0.96633	8.40786	0.9894	8.39736	0.91034
20.9481	0.89713	8.43257	0.96781	8.42786	0.99349	8.41736	0.90878
20.9981	0.89713	8.45257	0.96905	8.44786	0.98819	8.43736	0.91299
21.0481	0.89713	8.47257	0.96633	8.46786	0.98642	8.45736	0.92093
21.0981	0.8942	8.49257	0.96831	8.48786	0.9894	8.47736	0.9151
21.1481	0.89596	8.51257	0.96583	8.50786	0.98642	8.49736	0.91666
21.1981	0.89596	8.53257	0.9688	8.52786	0.98996	8.51736	0.91931
21.2481	0.89596	8.55257	0.9688	8.54786	0.9894	8.53736	0.9151
21.2981	0.89478	8.57257	0.96633	8.56786	0.99116	8.55736	0.91666
21.3481	0.8942	8.59257	0.9688	8.58786	0.98819	8.57736	0.90824
21.3981	0.89596	8.61257	0.96732	8.60786	0.98289	8.59736	0.91564
21.4481	0.8942	8.63257	0.96905	8.62786	0.98819	8.61736	0.90986
21.4981	0.89244	8.65257	0.96732	8.64786	0.98229	8.63736	0.92196
21.5481	0.89478	8.67257	0.96682	8.66786	0.98996	8.65736	0.91456
21.5981	0.89537	8.69257	0.96905	8.68786	0.98586	8.67736	0.91618
21.6481	0.8942	8.71257	0.96732	8.70786	0.98819	8.69736	0.9172
21.6981	0.89361	8.73257	0.96435	8.72786	0.9941	8.71736	0.91985
21.7481	0.89185	8.75257	0.96633	8.74786	0.99056	8.73736	0.91299
21.7981	0.89127	8.77257	0.96385	8.76786	0.98405	8.75736	0.9151
21.8481	0.89185	8.79257	0.96484	8.78786	0.98996	8.77736	0.91666
21.8981	0.89127	8.81257	0.96484	8.80786	0.9894	8.79736	0.91299
21.9481	0.89068	8.83257	0.96385	8.82786	0.99233	8.81736	0.91618
21.9981	0.89009	8.85257	0.96682	8.84786	0.98996	8.83736	0.91299
22.0481	0.88951	8.87257	0.96633	8.86786	0.98996	8.85736	0.91666
22.0981	0.89244	8.89257	0.96534	8.88786	0.99586	8.87736	0.91245
22.1481	0.89009	8.91257	0.96385	8.90786	0.99056	8.89736	0.91407
22.1981	0.89009	8.93257	0.96534	8.92786	0.99526	8.91736	0.90824
22.2481	0.88951	8.95257	0.96286	8.94786	0.99056	8.93736	0.91456
22.2981	0.89185	8.97257	0.96435	8.96786	0.99647	8.95736	0.91456
22.3481	0.88951	8.99257	0.96435	8.98786	0.99233	8.97736	0.9172
22.3981	0.88892	9.01257	0.96484	9.00786	0.9941	8.99736	0.90986
22.4481	0.89009	9.03257	0.96534	9.02786	0.98703	9.01736	0.91564
22.4981	0.88775	9.05257	0.96237	9.04786	0.98879	9.03736	0.91196
22.5481	0.88892	9.07257	0.96633	9.06786	0.98586	9.05736	0.9151
22.5981	0.88892	9.09257	0.96385	9.08786	0.98996	9.07736	0.90986
22.6481	0.88951	9.11257	0.96435	9.10786	0.99056	9.09736	0.9172
22.6981	0.8857	9.13257	0.96385	9.12786	0.99233	9.11736	0.91407
22.7481	0.88746	9.15257	0.96831	9.14786	0.99056	9.13736	0.90932
22.7981	0.88628	9.17257	0.96187	9.16786	0.99293	9.15736	0.91666
22.8481	0.88687	9.19257	0.96435	9.18786	0.98819	9.17736	0.91407
22.8981	0.88746	9.21257	0.96583	9.20786	0.98879	9.19736	0.9151
22.9481	0.88687	9.23257	0.96187	9.22786	0.99293	9.21736	0.91142
22.9981	0.88628	9.25257	0.96484	9.24786	0.99116	9.23736	0.90824
23.0481	0.8857	9.27257	0.9589	9.26786	0.98819	9.25736	0.90559
23.0981	0.88628	9.29257	0.96039	9.28786	0.98996	9.27736	0.91034
23.1481	0.88628	9.31257	0.96187	9.30786	0.98642	9.29736	0.90986
23.1981	0.88335	9.33257	0.96286	9.32786	0.99349	9.31736	0.91456
23.2481	0.88687	9.35257	0.96484	9.34786	0.98996	9.33736	0.91618
23.2981	0.88335	9.37257	0.96237	9.36786	0.98703	9.35736	0.91142
23.3481	0.88394	9.39257	0.96435	9.38786	0.98703	9.37736	0.91299
23.3981	0.88335	9.41257	0.96187	9.40786	0.98526	9.39736	0.91142
23.4481	0.88394	9.43257	0.96286	9.42786	0.99349	9.41736	0.9051
23.4981	0.88218	9.45257	0.9594	9.44786	0.98703	9.43736	0.9077
23.5481	0.88335	9.47257	0.96088	9.46786	0.98703	9.45736	0.9077
23.5981	0.88277	9.49257	0.9589	9.48786	0.99172	9.47736	0.91456
23.6481	0.88335	9.51257	0.95989	9.50786	0.99056	9.49736	0.91034
23.6981	0.88335	9.53257	0.96039	9.52786	0.98763	9.51736	0.9151
23.7481	0.88218	9.55257	0.96286	9.54786	0.98996	9.53736	0.90721
23.7981	0.88101	9.57257	0.96286	9.56786	0.9894	9.55736	0.91774
23.8481	0.87925	9.59257	0.96187	9.58786	0.9894	9.57736	0.91353
23.8981	0.88159	9.61257	0.96039	9.60786	0.98703	9.59736	0.91245
23.9481	0.87984	9.63257	0.96039	9.62786	0.99172	9.61736	0.91088
23.9981	0.88042	9.65257	0.9589	9.64786	0.99233	9.63736	0.90824
24.0481	0.88101	9.67257	0.96187	9.66786	0.98996	9.65736	0.91142
24.0981	0.88042	9.69257	0.96039	9.68786	0.98996	9.67736	0.91299
24.1481	0.87866	9.71257	0.96088	9.70786	0.9894	9.69736	0.92406
24.1981	0.87749	9.73257	0.9594	9.72786	0.98879	9.71736	0.91407
24.2481	0.87984	9.75257	0.96039	9.74786	0.98763	9.73736	0.91142
24.2981	0.88042	9.77257	0.96237	9.76786	0.98405	9.75736	0.91456
24.3481	0.87925	9.79257	0.96039	9.78786	0.98526	9.77736	0.91666
24.3981	0.87925	9.81257	0.96138	9.80786	0.98763	9.79736	0.91142
24.4481	0.87749	9.83257	0.95766	9.82786	0.99116	9.81736	0.91456
24.4981	0.87866	9.85257	0.96088	9.84786	0.9894	9.83736	0.91299
24.5481	0.87573	9.87257	0.95816	9.86786	0.98996	9.85736	0.91774
24.5981	0.87691	9.89257	0.9594	9.88786	0.98703	9.87736	0.91299
24.6481	0.87485	9.91257	0.96039	9.90786	0.98879	9.89736	0.91353
24.6981	0.87573	9.93257	0.95816	9.92786	0.99056	9.91736	0.90824
24.7481	0.87691	9.95257	0.95568	9.94786	0.98642	9.93736	0.9077
24.7981	0.87632	9.97257	0.96039	9.96786	0.98642	9.95736	0.91407
24.8481	0.87632	9.99257	0.95989	9.98786	0.99116	9.97736	0.91196
24.8981	0.87573	10.0126	0.95469	10.0079	0.99056	9.99736	0.90986
24.9481	0.87544	10.0326	0.96088	10.0279	0.98763	10.0174	0.91299
24.9981	0.87573	10.0526	0.95717	10.0479	0.99056	10.0374	0.91034
25.0481	0.87749	10.0726	0.96088	10.0679	0.98879	10.0574	0.91034
25.0981	0.87427	10.0926	0.95816	10.0879	0.9947	10.0774	0.90824
25.1481	0.87309	10.1126	0.95989	10.1079	0.98763	10.0974	0.90878
25.1981	0.87485	10.1326	0.95865	10.1279	0.99056	10.1174	0.91196
25.2481	0.87368	10.1526	0.95717	10.1479	0.98703	10.1374	0.91088
25.2981	0.87309	10.1726	0.95816	10.1679	0.98642	10.1574	0.90878
25.3481	0.87544	10.1926	0.95667	10.1879	0.98996	10.1774	0.91088
25.3981	0.87427	10.2126	0.9594	10.2079	0.98996	10.1974	0.91353
25.4481	0.87134	10.2326	0.9589	10.2279	0.99116	10.2174	0.91088
25.4981	0.87075	10.2526	0.95618	10.2479	0.9894	10.2374	0.90613
25.5481	0.87251	10.2726	0.95816	10.2679	0.98349	10.2574	0.91564
25.5981	0.87251	10.2926	0.95816	10.2879	0.99349	10.2774	0.90402
25.6481	0.87192	10.3126	0.95469	10.3079	0.98586	10.2974	0.90986
25.6981	0.87251	10.3326	0.95865	10.3279	0.99293	10.3174	0.90824
25.7481	0.87075	10.3526	0.95519	10.3479	0.98819	10.3374	0.90667
25.7981	0.87134	10.3726	0.95667	10.3679	0.98052	10.3574	0.91353
25.8481	0.87075	10.3926	0.95469	10.3879	0.98586	10.3774	0.90456
25.8981	0.86899	10.4126	0.95568	10.4079	0.98703	10.3974	0.90667
25.9481	0.86899	10.4326	0.95667	10.4279	0.99172	10.4174	0.90402
25.9981	0.87134	10.4526	0.95667	10.4479	0.98642	10.4374	0.90878
26.0481	0.86841	10.4726	0.9594	10.4679	0.9894	10.4574	0.90932
26.0981	0.86899	10.4926	0.95469	10.4879	0.99056	10.4774	0.91299
26.1481	0.86958	10.5126	0.95717	10.5079	0.99056	10.4974	0.9077
26.1981	0.86723	10.5326	0.95321	10.5279	0.98763	10.5174	0.91245
26.2481	0.86958	10.5526	0.95568	10.5479	0.98996	10.5374	0.91088
26.2981	0.86841	10.5726	0.95717	10.5679	0.98289	10.5574	0.90456
26.3481	0.86958	10.5926	0.95667	10.5879	0.99116	10.5774	0.91142
26.3981	0.86899	10.6126	0.95568	10.6079	0.9894	10.5974	0.90878
26.4481	0.86723	10.6326	0.95469	10.6279	0.99056	10.6174	0.90932
26.4981	0.86489	10.6526	0.95469	10.6479	0.99172	10.6374	0.90559
26.5481	0.86547	10.6726	0.95568	10.6679	0.98586	10.6574	0.9077
26.5981	0.86606	10.6926	0.95618	10.6879	0.99526	10.6774	0.90824
26.6481	0.86665	10.7126	0.95568	10.7079	0.99233	10.6974	0.91407
26.6981	0.86665	10.7326	0.95469	10.7279	0.99116	10.7174	0.90667
26.7481	0.86547	10.7526	0.9542	10.7479	0.98642	10.7374	0.90667
26.7981	0.86606	10.7726	0.95618	10.7679	0.98819	10.7574	0.90721
26.8481	0.86606	10.7926	0.95469	10.7879	0.99056	10.7774	0.90559
26.8981	0.86606	10.8126	0.95568	10.8079	0.98879	10.7974	0.90824
26.9481	0.86547	10.8326	0.95618	10.8279	0.99172	10.8174	0.90824
26.9981	0.8643	10.8526	0.95568	10.8479	0.98642	10.8374	0.90667
27.0481	0.86782	10.8726	0.9537	10.8679	0.98405	10.8574	0.90613
27.0981	0.8643	10.8926	0.9542	10.8879	0.99056	10.8774	0.90878
27.1481	0.8643	10.9126	0.9542	10.9079	0.98879	10.8974	0.90878
27.1981	0.8643	10.9326	0.95519	10.9279	0.98173	10.9174	0.90559
27.2481	0.86342	10.9526	0.95321	10.9479	0.98763	10.9374	0.90878
27.2981	0.86372	10.9726	0.95222	10.9679	0.98586	10.9574	0.91034
27.3481	0.86372	10.9926	0.9542	10.9879	0.98819	10.9774	0.90456
27.3981	0.86489	11.0126	0.95271	11.0079	0.98996	10.9974	0.90721
27.4481	0.86342	11.0326	0.95172	11.0279	0.98586	11.0174	0.90035
27.4981	0.86342	11.0526	0.95469	11.0479	0.99172	11.0374	0.90192
27.5481	0.86108	11.0726	0.95222	11.0679	0.98466	11.0574	0.90878
27.5981	0.86166	11.0926	0.9537	11.0879	0.99172	11.0774	0.90456
27.6481	0.86284	11.1126	0.95271	11.1079	0.98763	11.0974	0.90667
27.6981	0.86225	11.1326	0.9542	11.1279	0.98879	11.1174	0.90878
27.7481	0.86225	11.1526	0.95519	11.1479	0.98405	11.1374	0.90613
27.7981	0.85932	11.1726	0.9537	11.1679	0.98289	11.1574	0.9051
27.8481	0.85991	11.1926	0.95321	11.1879	0.98703	11.1774	0.9051
27.8981	0.85932	11.2126	0.9537	11.2079	0.98466	11.1974	0.90192
27.9481	0.85932	11.2326	0.95073	11.2279	0.98703	11.2174	0.90456
27.9981	0.85932	11.2526	0.95321	11.2479	0.98229	11.2374	0.90613
28.0481	0.86049	11.2726	0.95321	11.2679	0.98526	11.2574	0.90348
28.0981	0.86049	11.2926	0.95073	11.2879	0.98703	11.2774	0.90456
28.1481	0.85932	11.3126	0.95172	11.3079	0.98763	11.2974	0.90721
28.1981	0.85873	11.3326	0.95172	11.3279	0.98289	11.3174	0.90613
28.2481	0.85756	11.3526	0.9537	11.3479	0.98405	11.3374	0.91299
28.2981	0.85698	11.3726	0.95271	11.3679	0.98229	11.3574	0.903
28.3481	0.85873	11.3926	0.95321	11.3879	0.98112	11.3774	0.90559
28.3981	0.85698	11.4126	0.95172	11.4079	0.98819	11.3974	0.90613
28.4481	0.8558	11.4326	0.95073	11.4279	0.98349	11.4174	0.90721
28.4981	0.85756	11.4526	0.95123	11.4479	0.98526	11.4374	0.89824
28.5481	0.85698	11.4726	0.94924	11.4679	0.98703	11.4574	0.90246
28.5981	0.85873	11.4926	0.94751	11.4879	0.98642	11.4774	0.903
28.6481	0.85522	11.5126	0.95024	11.5079	0.98642	11.4974	0.903
28.6981	0.85639	11.5326	0.95172	11.5279	0.98405	11.5174	0.90402
28.7481	0.85404	11.5526	0.95172	11.5479	0.98763	11.5374	0.90932
28.7981	0.8558	11.5726	0.95073	11.5679	0.98349	11.5574	0.903
28.8481	0.85522	11.5926	0.95024	11.5879	0.98819	11.5774	0.903
28.8981	0.85463	11.6126	0.94974	11.6079	0.98763	11.5974	0.90035
28.9481	0.85522	11.6326	0.94751	11.6279	0.98763	11.6174	0.90456
28.9981	0.85522	11.6526	0.94875	11.6479	0.98229	11.6374	0.90348
29.0481	0.85287	11.6726	0.95172	11.6679	0.98642	11.6574	0.89506
29.0981	0.85287	11.6926	0.94974	11.6879	0.98763	11.6774	0.90721
29.1481	0.85404	11.7126	0.94801	11.7079	0.9894	11.6974	0.9051
29.1981	0.85346	11.7326	0.94751	11.7279	0.98289	11.7174	0.89614
29.2481	0.85287	11.7526	0.95024	11.7479	0.98703	11.7374	0.90559
29.2981	0.8517	11.7726	0.95024	11.7679	0.98763	11.7574	0.89981
29.3481	0.8517	11.7926	0.94974	11.7879	0.99056	11.7774	0.90402
29.3981	0.85287	11.8126	0.94801	11.8079	0.98586	11.7974	0.90402
29.4481	0.85463	11.8326	0.94825	11.8279	0.98879	11.8174	0.90348
29.4981	0.85346	11.8526	0.94825	11.8479	0.98405	11.8374	0.90559
29.5481	0.85287	11.8726	0.94974	11.8679	0.98763	11.8574	0.90192
29.5981	0.8517	11.8926	0.94751	11.8879	0.98879	11.8774	0.903
29.6481	0.85287	11.9126	0.95024	11.9079	0.98586	11.8974	0.90084
29.6981	0.85287	11.9326	0.94974	11.9279	0.98466	11.9174	0.90402
29.7481	0.84848	11.9526	0.94702	11.9479	0.98586	11.9374	0.90402
29.7981	0.85111	11.9726	0.94751	11.9679	0.98879	11.9574	0.90402
29.8481	0.85082	11.9926	0.94801	11.9879	0.98819	11.9774	0.90348
29.8981	0.84965	12.0126	0.94751	12.0079	0.98229	11.9974	0.90084
29.9481	0.85111	12.0326	0.94875	12.0279	0.98466	12.0174	0.89873
29.9981	0.84789	12.0526	0.94751	12.0479	0.99349	12.0374	0.90348
30.0481	0.84906	12.0726	0.94875	12.0679	0.98349	12.0574	0.89662
30.0981	0.84906	12.0926	0.94825	12.0879	0.98996	12.0774	0.90084
30.1481	0.8473	12.1126	0.94652	12.1079	0.98526	12.0974	0.90138
30.1981	0.84848	12.1326	0.94875	12.1279	0.98349	12.1174	0.90456
30.2481	0.84789	12.1526	0.94702	12.1479	0.98289	12.1374	0.9051
30.2981	0.84789	12.1726	0.94924	12.1679	0.99056	12.1574	0.90348
30.3481	0.84789	12.1926	0.94652	12.1879	0.99056	12.1774	0.90084
30.3981	0.8473	12.2126	0.94825	12.2079	0.98405	12.1974	0.90084
30.4481	0.84789	12.2326	0.94974	12.2279	0.98112	12.2174	0.903
30.4981	0.84672	12.2526	0.94553	12.2479	0.98642	12.2374	0.90246
30.5481	0.84496	12.2726	0.94603	12.2679	0.98763	12.2574	0.90456
30.5981	0.84437	12.2926	0.94603	12.2879	0.98586	12.2774	0.8956
30.6481	0.84672	12.3126	0.94751	12.3079	0.98112	12.2974	0.89927
30.6981	0.84848	12.3326	0.94751	12.3279	0.98289	12.3174	0.89981
30.7481	0.84555	12.3526	0.94553	12.3479	0.98229	12.3374	0.89506
30.7981	0.84496	12.3726	0.94454	12.3679	0.98466	12.3574	0.9051
30.8481	0.8432	12.3926	0.94652	12.3879	0.98703	12.3774	0.8977
30.8981	0.84437	12.4126	0.94603	12.4079	0.98466	12.3974	0.90402
30.9481	0.84379	12.4326	0.94454	12.4279	0.98349	12.4174	0.89981
30.9981	0.84437	12.4526	0.94652	12.4479	0.98879	12.4374	0.89824
31.0481	0.8432	12.4726	0.94454	12.4679	0.98526	12.4574	0.89981
31.0981	0.84379	12.4926	0.94553	12.4879	0.98289	12.4774	0.90613
31.1481	0.84379	12.5126	0.94405	12.5079	0.98586	12.4974	0.90246
31.1981	0.84203	12.5326	0.94355	12.5279	0.98289	12.5174	0.90084
31.2481	0.84144	12.5526	0.94504	12.5479	0.98879	12.5374	0.90402
31.2981	0.8432	12.5726	0.94256	12.5679	0.98466	12.5574	0.90084
31.3481	0.84261	12.5926	0.94702	12.5879	0.98763	12.5774	0.89716
31.3981	0.84203	12.6126	0.94553	12.6079	0.98763	12.5974	0.90348
31.4481	0.84144	12.6326	0.94603	12.6279	0.98703	12.6174	0.8956
31.4981	0.84027	12.6526	0.94553	12.6479	0.98526	12.6374	0.90138
31.5481	0.84144	12.6726	0.94157	12.6679	0.98586	12.6574	0.89927
31.5981	0.84144	12.6926	0.94454	12.6879	0.98173	12.6774	0.90246
31.6481	0.84144	12.7126	0.94504	12.7079	0.98763	12.6974	0.90138
31.6981	0.8391	12.7326	0.94157	12.7279	0.97936	12.7174	0.90348
31.7481	0.84144	12.7526	0.94256	12.7479	0.98819	12.7374	0.89873
31.7981	0.84144	12.7726	0.94157	12.7679	0.98289	12.7574	0.90138
31.8481	0.84086	12.7926	0.94157	12.7879	0.98112	12.7774	0.90246
31.8981	0.8388	12.8126	0.94306	12.8079	0.98112	12.7974	0.89873
31.9481	0.8391	12.8326	0.94107	12.8279	0.97996	12.8174	0.90246
31.9981	0.83646	12.8526	0.94355	12.8479	0.98466	12.8374	0.90138
32.0481	0.84027	12.8726	0.94256	12.8679	0.98349	12.8574	0.89716
32.0981	0.8388	12.8926	0.94405	12.8879	0.97996	12.8774	0.8977
32.1481	0.83822	12.9126	0.94306	12.9079	0.98466	12.8974	0.89506
32.1981	0.83646	12.9326	0.94206	12.9279	0.98052	12.9174	0.90246
32.2481	0.83763	12.9526	0.94306	12.9479	0.98703	12.9374	0.89824
32.2981	0.8388	12.9726	0.94157	12.9679	0.97819	12.9574	0.89873
32.3481	0.83587	12.9926	0.94504	12.9879	0.98526	12.9774	0.90348
32.3981	0.83763	13.0126	0.94355	13.0079	0.98289	12.9974	0.89927
32.4481	0.83763	13.0326	0.94206	13.0279	0.98173	13.0174	0.90192
32.4981	0.83529	13.0526	0.94405	13.0479	0.98466	13.0374	0.90138
32.5481	0.83705	13.0726	0.94107	13.0679	0.98879	13.0574	0.90402
32.5981	0.83763	13.0926	0.94405	13.0879	0.98819	13.0774	0.90035
32.6481	0.8388	13.1126	0.94107	13.1079	0.98349	13.0974	0.903
32.6981	0.83529	13.1326	0.94058	13.1279	0.98642	13.1174	0.89716
32.7481	0.8347	13.1526	0.94206	13.1479	0.98703	13.1374	0.90035
32.7981	0.8347	13.1726	0.94008	13.1679	0.99056	13.1574	0.90456
32.8481	0.83411	13.1926	0.93959	13.1879	0.98642	13.1774	0.89824
32.8981	0.83353	13.2126	0.94107	13.2079	0.98586	13.1974	0.90402
32.9481	0.83294	13.2326	0.93959	13.2279	0.98229	13.2174	0.89506
32.9981	0.83236	13.2526	0.94256	13.2479	0.98289	13.2374	0.89716
33.0481	0.83353	13.2726	0.94206	13.2679	0.98405	13.2574	0.8977
33.0981	0.8347	13.2926	0.94355	13.2879	0.98349	13.2774	0.89662
33.1481	0.8347	13.3126	0.94256	13.3079	0.98349	13.2974	0.90192
33.1981	0.83529	13.3326	0.94058	13.3279	0.98586	13.3174	0.89873
33.2481	0.83118	13.3526	0.94355	13.3479	0.98349	13.3374	0.89662
33.2981	0.83294	13.3726	0.94306	13.3679	0.97698	13.3574	0.89927
33.3481	0.83177	13.3926	0.94157	13.3879	0.98586	13.3774	0.89506
33.3981	0.83294	13.4126	0.93909	13.4079	0.98763	13.3974	0.89187
33.4481	0.8306	13.4326	0.94008	13.4279	0.98405	13.4174	0.89981
33.4981	0.8306	13.4526	0.9386	13.4479	0.98052	13.4374	0.89716
33.5481	0.83001	13.4726	0.93909	13.4679	0.97936	13.4574	0.8956
33.5981	0.83001	13.4926	0.94008	13.4879	0.98052	13.4774	0.89452
33.6481	0.82825	13.5126	0.94107	13.5079	0.98405	13.4974	0.90138
33.6981	0.82943	13.5326	0.9381	13.5279	0.98289	13.5174	0.89716
33.7481	0.83001	13.5526	0.94256	13.5479	0.97936	13.5374	0.89716
33.7981	0.8306	13.5726	0.94008	13.5679	0.98586	13.5574	0.8977
33.8481	0.82708	13.5926	0.94058	13.5879	0.98349	13.5774	0.90192
33.8981	0.82767	13.6126	0.93909	13.6079	0.98052	13.5974	0.89662
33.9481	0.83001	13.6326	0.93959	13.6279	0.98466	13.6174	0.89981
33.9981	0.82884	13.6526	0.93959	13.6479	0.97996	13.6374	0.8977
34.0481	0.82943	13.6726	0.9386	13.6679	0.98526	13.6574	0.89981
34.0981	0.83001	13.6926	0.93687	13.6879	0.97875	13.6774	0.8956
34.1481	0.82825	13.7126	0.9386	13.7079	0.97819	13.6974	0.89824
34.1981	0.8262	13.7326	0.9381	13.7279	0.98289	13.7174	0.89981
34.2481	0.82825	13.7526	0.9381	13.7479	0.98466	13.7374	0.89873
34.2981	0.82503	13.7726	0.93786	13.7679	0.98289	13.7574	0.89085
34.3481	0.82767	13.7926	0.9381	13.7879	0.97582	13.7774	0.89873
34.3981	0.82825	13.8126	0.93538	13.8079	0.97875	13.7974	0.90035
34.4481	0.82825	13.8326	0.93786	13.8279	0.98112	13.8174	0.89139
34.4981	0.82562	13.8526	0.93786	13.8479	0.98112	13.8374	0.89716
34.5481	0.8262	13.8726	0.93588	13.8679	0.97996	13.8574	0.89506
34.5981	0.82503	13.8926	0.9386	13.8879	0.97819	13.8774	0.89981
34.6481	0.8262	13.9126	0.9386	13.9079	0.98819	13.8974	0.8977
34.6981	0.82268	13.9326	0.93687	13.9279	0.98586	13.9174	0.89241
34.7481	0.82562	13.9526	0.93687	13.9479	0.98052	13.9374	0.88977
34.7981	0.82268	13.9726	0.93538	13.9679	0.97936	13.9574	0.89716
34.8481	0.82327	13.9926	0.93786	13.9879	0.98526	13.9774	0.89927
34.8981	0.8262	14.0126	0.94107	14.0079	0.98466	13.9974	0.89662
34.9481	0.82503	14.0326	0.93389	14.0279	0.98763	14.0174	0.89452
34.9981	0.82268	14.0526	0.93736	14.0479	0.98526	14.0374	0.89349
35.0481	0.82327	14.0726	0.93736	14.0679	0.98289	14.0574	0.89614
35.0981	0.82503	14.0926	0.93736	14.0879	0.98586	14.0774	0.90035
35.1481	0.82093	14.1126	0.93588	14.1079	0.98405	14.0974	0.89452
35.1981	0.82503	14.1326	0.93637	14.1279	0.98289	14.1174	0.89716
35.2481	0.82268	14.1526	0.9334	14.1479	0.98526	14.1374	0.89662
35.2981	0.82151	14.1726	0.93786	14.1679	0.98819	14.1574	0.89927
35.3481	0.82268	14.1926	0.9381	14.1879	0.97522	14.1774	0.89716
35.3981	0.8221	14.2126	0.93687	14.2079	0.98289	14.1974	0.89981
35.4481	0.82151	14.2326	0.93736	14.2279	0.97936	14.2174	0.89614
35.4981	0.82268	14.2526	0.93786	14.2479	0.98703	14.2374	0.89614
35.5481	0.82093	14.2726	0.93488	14.2679	0.98112	14.2574	0.89403
35.5981	0.8221	14.2926	0.93687	14.2879	0.97522	14.2774	0.89614
35.6481	0.82034	14.3126	0.93488	14.3079	0.97996	14.2974	0.89349
35.6981	0.81917	14.3326	0.93637	14.3279	0.98289	14.3174	0.88874
35.7481	0.82093	14.3526	0.93439	14.3479	0.98229	14.3374	0.89873
35.7981	0.82093	14.3726	0.93736	14.3679	0.98586	14.3574	0.8956
35.8481	0.82034	14.3926	0.93389	14.3879	0.98466	14.3774	0.89506
35.8981	0.818	14.4126	0.93439	14.4079	0.97642	14.3974	0.89452
35.9481	0.81741	14.4326	0.93488	14.4279	0.98289	14.4174	0.89295
35.9981	0.81917	14.4526	0.93538	14.4479	0.97759	14.4374	0.89139
36.0481	0.81741	14.4726	0.93687	14.4679	0.97936	14.4574	0.89824
36.0981	0.81917	14.4926	0.93439	14.4879	0.98229	14.4774	0.89506
36.1481	0.818	14.5126	0.93439	14.5079	0.97875	14.4974	0.89452
36.1981	0.81858	14.5326	0.93637	14.5279	0.97996	14.5174	0.89927
36.2481	0.81741	14.5526	0.93142	14.5479	0.98229	14.5374	0.89662
36.2981	0.81858	14.5726	0.93637	14.5679	0.98229	14.5574	0.89187
36.3481	0.81682	14.5926	0.93588	14.5879	0.98112	14.5774	0.89139
36.3981	0.81741	14.6126	0.93191	14.6079	0.98052	14.5974	0.89506
36.4481	0.81682	14.6326	0.93191	14.6279	0.98405	14.6174	0.88874
36.4981	0.81477	14.6526	0.93241	14.6479	0.98586	14.6374	0.89662
36.5481	0.81565	14.6726	0.93389	14.6679	0.97936	14.6574	0.88977
36.5981	0.81506	14.6926	0.93538	14.6879	0.97759	14.6774	0.89927
36.6481	0.81741	14.7126	0.93389	14.7079	0.98466	14.6974	0.89824
36.6981	0.81419	14.7326	0.93241	14.7279	0.97936	14.7174	0.89452
36.7481	0.81506	14.7526	0.93588	14.7479	0.98586	14.7374	0.89614
36.7981	0.8136	14.7726	0.93241	14.7679	0.98052	14.7574	0.89662
36.8481	0.81506	14.7926	0.93043	14.7879	0.98229	14.7774	0.89716
36.8981	0.81419	14.8126	0.93191	14.8079	0.98052	14.7974	0.89085
36.9481	0.8136	14.8326	0.93241	14.8279	0.98289	14.8174	0.89139
36.9981	0.8136	14.8526	0.93241	14.8479	0.97759	14.8374	0.89139
37.0481	0.8136	14.8726	0.93241	14.8679	0.98229	14.8574	0.89403
37.0981	0.8136	14.8926	0.9334	14.8879	0.97819	14.8774	0.89716
37.1481	0.81419	14.9126	0.9329	14.9079	0.98229	14.8974	0.88928
37.1981	0.81184	14.9326	0.93142	14.9279	0.97875	14.9174	0.89873
37.2481	0.81243	14.9526	0.93439	14.9479	0.97642	14.9374	0.89614
37.2981	0.81419	14.9726	0.93092	14.9679	0.97936	14.9574	0.88928
37.3481	0.81477	14.9926	0.93241	14.9879	0.97996	14.9774	0.88609
37.3981	0.81243	15.0126	0.93043	15.0079	0.97819	14.9974	0.89241
37.4481	0.81067	15.0326	0.93142	15.0279	0.97405	15.0174	0.89241
37.4981	0.81243	15.0526	0.93043	15.0479	0.98052	15.0374	0.89349
37.5481	0.81125	15.0726	0.9334	15.0679	0.97996	15.0574	0.89349
37.5981	0.81184	15.0926	0.93389	15.0879	0.98112	15.0774	0.89295
37.6481	0.81301	15.1126	0.93092	15.1079	0.98819	15.0974	0.89241
37.6981	0.81067	15.1326	0.92944	15.1279	0.98526	15.1174	0.88717
37.7481	0.81243	15.1526	0.92845	15.1479	0.97875	15.1374	0.89187
37.7981	0.80832	15.1726	0.93043	15.1679	0.98052	15.1574	0.88874
37.8481	0.81243	15.1926	0.93043	15.1879	0.97875	15.1774	0.88928
37.8981	0.81067	15.2126	0.93241	15.2079	0.97996	15.1974	0.89824
37.9481	0.81125	15.2326	0.92944	15.2279	0.98052	15.2174	0.89031
37.9981	0.80891	15.2526	0.93092	15.2479	0.97466	15.2374	0.88555
38.0481	0.81125	15.2726	0.93043	15.2679	0.97345	15.2574	0.8882
38.0981	0.8095	15.2926	0.92894	15.2879	0.97582	15.2774	0.89452
38.1481	0.80832	15.3126	0.92894	15.3079	0.98052	15.2974	0.89187
38.1981	0.80832	15.3326	0.93092	15.3279	0.98052	15.3174	0.89139
38.2481	0.80715	15.3526	0.93092	15.3479	0.97936	15.3374	0.89085
38.2981	0.80715	15.3726	0.92795	15.3679	0.97759	15.3574	0.88874
38.3481	0.80598	15.3926	0.92845	15.3879	0.97642	15.3774	0.89241
38.3981	0.80774	15.4126	0.9277	15.4079	0.97875	15.3974	0.88766
38.4481	0.80598	15.4326	0.92993	15.4279	0.97582	15.4174	0.89403
38.4981	0.80657	15.4526	0.92721	15.4479	0.97996	15.4374	0.88928
38.5481	0.80774	15.4726	0.92845	15.4679	0.98229	15.4574	0.88928
38.5981	0.80657	15.4926	0.92894	15.4879	0.98229	15.4774	0.88766
38.6481	0.80598	15.5126	0.92993	15.5079	0.98052	15.4974	0.89085
38.6981	0.80598	15.5326	0.92795	15.5279	0.97642	15.5174	0.89031
38.7481	0.80657	15.5526	0.92671	15.5479	0.97582	15.5374	0.8882
38.7981	0.80422	15.5726	0.92993	15.5679	0.97936	15.5574	0.88609
38.8481	0.80598	15.5926	0.92721	15.5879	0.97642	15.5774	0.88928
38.8981	0.80539	15.6126	0.92795	15.6079	0.97875	15.5974	0.89349
38.9481	0.80481	15.6326	0.92894	15.6279	0.97522	15.6174	0.88609
38.9981	0.80363	15.6526	0.9277	15.6479	0.97936	15.6374	0.89031
39.0481	0.80363	15.6726	0.92894	15.6679	0.97698	15.6574	0.88928
39.0981	0.80363	15.6926	0.92845	15.6879	0.97642	15.6774	0.89981
39.1481	0.80422	15.7126	0.92795	15.7079	0.97759	15.6974	0.89139
39.1981	0.80363	15.7326	0.92944	15.7279	0.98349	15.7174	0.89403
39.2481	0.80246	15.7526	0.92671	15.7479	0.97582	15.7374	0.88453
39.2981	0.80217	15.7726	0.92944	15.7679	0.97582	15.7574	0.89506
39.3481	0.80246	15.7926	0.9277	15.7879	0.97996	15.7774	0.88609
39.3981	0.80246	15.8126	0.92993	15.8079	0.97819	15.7974	0.89031
39.4481	0.80422	15.8326	0.92721	15.8279	0.97345	15.8174	0.88874
39.4981	0.80246	15.8526	0.92671	15.8479	0.97405	15.8374	0.89241
39.5481	0.801	15.8726	0.92622	15.8679	0.97936	15.8574	0.8882
39.5981	0.80363	15.8926	0.92795	15.8879	0.98349	15.8774	0.8882
39.6481	0.801	15.9126	0.92845	15.9079	0.98229	15.8974	0.89031
39.6981	0.80041	15.9326	0.92845	15.9279	0.97936	15.9174	0.89349
39.7481	0.79982	15.9526	0.92572	15.9479	0.97466	15.9374	0.89085
39.7981	0.801	15.9726	0.92572	15.9679	0.97819	15.9574	0.88501
39.8481	0.80305	15.9926	0.92622	15.9879	0.97819	15.9774	0.89031
39.8981	0.80158	16.0126	0.92671	16.0079	0.97642	15.9974	0.88663
39.9481	0.80041	16.0326	0.92523	16.0279	0.97936	16.0174	0.89085
39.9981	0.79865	16.0526	0.92523	16.0479	0.97405	16.0374	0.88291
40.0481	0.79924	16.0726	0.92572	16.0679	0.98229	16.0574	0.88717
40.0981	0.79865	16.0926	0.9277	16.0879	0.97996	16.0774	0.88977
40.1481	0.801	16.1126	0.92795	16.1079	0.97522	16.0974	0.89187
40.1981	0.79748	16.1326	0.92473	16.1279	0.98052	16.1174	0.88453
40.2481	0.79807	16.1526	0.92424	16.1479	0.97759	16.1374	0.88345
40.2981	0.79924	16.1726	0.92622	16.1679	0.97642	16.1574	0.88609
40.3481	0.79982	16.1926	0.92572	16.1879	0.97642	16.1774	0.88928
40.3981	0.79631	16.2126	0.92325	16.2079	0.97996	16.1974	0.88501
40.4481	0.79865	16.2326	0.92572	16.2279	0.97522	16.2174	0.88928
40.4981	0.79631	16.2526	0.92721	16.2479	0.97405	16.2374	0.88291
40.5481	0.79807	16.2726	0.92671	16.2679	0.98052	16.2574	0.88399
40.5981	0.79572	16.2926	0.92275	16.2879	0.97875	16.2774	0.89349
40.6481	0.79631	16.3126	0.92374	16.3079	0.98229	16.2974	0.88874
40.6981	0.79748	16.3326	0.92622	16.3279	0.97875	16.3174	0.88874
40.7481	0.79279	16.3526	0.92523	16.3479	0.97405	16.3374	0.89085
40.7981	0.79689	16.3726	0.92572	16.3679	0.97819	16.3574	0.88874
40.8481	0.79689	16.3926	0.92523	16.3879	0.98466	16.3774	0.8882
40.8981	0.79631	16.4126	0.92374	16.4079	0.97405	16.3974	0.88766
40.9481	0.79455	16.4326	0.92325	16.4279	0.97289	16.4174	0.89031
40.9981	0.79513	16.4526	0.92325	16.4479	0.97052	16.4374	0.88977
41.0481	0.79572	16.4726	0.92374	16.4679	0.97996	16.4574	0.88555
41.0981	0.79513	16.4926	0.92795	16.4879	0.97582	16.4774	0.88928
41.1481	0.79513	16.5126	0.92275	16.5079	0.96992	16.4974	0.89187
41.1981	0.79279	16.5326	0.92424	16.5279	0.97759	16.5174	0.89031
41.2481	0.79513	16.5526	0.92622	16.5479	0.97466	16.5374	0.88453
41.2981	0.79396	16.5726	0.92275	16.5679	0.98052	16.5574	0.88663
41.3481	0.79513	16.5926	0.92473	16.5879	0.97759	16.5774	0.88555
41.3981	0.79338	16.6126	0.92325	16.6079	0.97052	16.5974	0.88766
41.4481	0.7922	16.6326	0.92374	16.6279	0.97582	16.6174	0.87977
41.4981	0.79396	16.6526	0.92671	16.6479	0.97168	16.6374	0.88345
41.5481	0.79162	16.6726	0.92275	16.6679	0.97168	16.6574	0.88555
41.5981	0.79279	16.6926	0.92275	16.6879	0.97405	16.6774	0.88874
41.6481	0.79015	16.7126	0.92127	16.7079	0.97405	16.6974	0.88399
41.6981	0.79015	16.7326	0.92127	16.7279	0.97698	16.7174	0.88609
41.7481	0.79338	16.7526	0.92077	16.7479	0.97698	16.7374	0.88766
41.7981	0.79045	16.7726	0.92127	16.7679	0.97642	16.7574	0.88609
41.8481	0.79103	16.7926	0.92325	16.7879	0.97522	16.7774	0.88717
41.8981	0.79045	16.8126	0.92374	16.8079	0.96936	16.7974	0.88663
41.9481	0.79045	16.8326	0.92325	16.8279	0.97642	16.8174	0.8882
41.9981	0.79103	16.8526	0.92374	16.8479	0.97466	16.8374	0.89085
42.0481	0.78898	16.8726	0.92127	16.8679	0.97582	16.8574	0.88766
42.0981	0.78898	16.8926	0.92176	16.8879	0.96992	16.8774	0.88501
42.1481	0.79045	16.9126	0.92028	16.9079	0.97466	16.8974	0.88399
42.1981	0.78781	16.9326	0.91879	16.9279	0.97229	16.9174	0.88501
42.2481	0.79045	16.9526	0.92028	16.9479	0.97698	16.9374	0.88291
42.2981	0.78898	16.9726	0.92077	16.9679	0.97875	16.9574	0.8882
42.3481	0.78898	16.9926	0.92127	16.9879	0.96992	16.9774	0.88399
42.3981	0.78839	17.0126	0.92275	17.0079	0.97168	16.9974	0.88345
42.4481	0.78839	17.0326	0.91879	17.0279	0.97875	17.0174	0.88345
42.4981	0.78898	17.0526	0.92077	17.0479	0.97698	17.0374	0.88717
42.5481	0.79015	17.0726	0.92176	17.0679	0.97819	17.0574	0.88291
42.5981	0.78664	17.0926	0.92176	17.0879	0.97875	17.0774	0.88345
42.6481	0.78722	17.1126	0.91879	17.1079	0.97819	17.0974	0.88928
42.6981	0.78781	17.1326	0.91978	17.1279	0.97522	17.1174	0.88134
42.7481	0.78781	17.1526	0.92077	17.1479	0.97642	17.1374	0.88663
42.7981	0.78605	17.1726	0.92077	17.1679	0.97698	17.1574	0.89139
42.8481	0.78546	17.1926	0.91706	17.1879	0.97642	17.1774	0.88453
42.8981	0.78722	17.2126	0.92028	17.2079	0.97875	17.1974	0.8808
42.9481	0.78664	17.2326	0.92028	17.2279	0.97996	17.2174	0.88928
42.9981	0.78664	17.2526	0.92028	17.2479	0.97875	17.2374	0.88134
43.0481	0.78664	17.2726	0.92275	17.2679	0.97936	17.2574	0.8882
43.0981	0.78605	17.2926	0.92028	17.2879	0.97582	17.2774	0.88399
43.1481	0.78488	17.3126	0.9183	17.3079	0.97345	17.2974	0.88766
43.1981	0.78488	17.3326	0.91879	17.3279	0.97759	17.3174	0.88501
43.2481	0.78429	17.3526	0.91929	17.3479	0.97875	17.3374	0.88399
43.2981	0.78312	17.3726	0.92176	17.3679	0.98173	17.3574	0.88717
43.3481	0.78429	17.3926	0.91706	17.3879	0.97582	17.3774	0.88399
43.3981	0.7837	17.4126	0.91978	17.4079	0.97229	17.3974	0.88453
43.4481	0.78312	17.4326	0.9183	17.4279	0.97289	17.4174	0.87821
43.4981	0.78546	17.4526	0.91978	17.4479	0.97405	17.4374	0.88717
43.5481	0.78253	17.4726	0.91879	17.4679	0.98229	17.4574	0.88134
43.5981	0.78429	17.4926	0.91929	17.4879	0.97642	17.4774	0.88663
43.6481	0.78077	17.5126	0.91607	17.5079	0.97642	17.4974	0.88399
43.6981	0.78077	17.5326	0.9178	17.5279	0.97698	17.5174	0.88717
43.7481	0.78019	17.5526	0.91607	17.5479	0.97405	17.5374	0.88242
43.7981	0.78195	17.5726	0.91879	17.5679	0.97168	17.5574	0.8882
43.8481	0.78195	17.5926	0.91607	17.5879	0.97522	17.5774	0.88609
43.8981	0.7837	17.6126	0.9183	17.6079	0.97582	17.5974	0.88291
43.9481	0.78312	17.6326	0.91656	17.6279	0.97819	17.6174	0.88501
43.9981	0.78195	17.6526	0.9178	17.6479	0.97582	17.6374	0.88766
44.0481	0.7796	17.6726	0.91458	17.6679	0.97642	17.6574	0.88188
44.0981	0.78019	17.6926	0.91656	17.6879	0.97875	17.6774	0.87977
44.1481	0.77902	17.7126	0.91607	17.7079	0.97466	17.6974	0.88242
44.1981	0.7796	17.7326	0.91508	17.7279	0.97819	17.7174	0.88874
44.2481	0.77755	17.7526	0.91607	17.7479	0.97229	17.7374	0.89241
44.2981	0.78077	17.7726	0.9183	17.7679	0.97582	17.7574	0.88188
44.3481	0.7796	17.7926	0.91706	17.7879	0.97759	17.7774	0.88663
44.3981	0.77696	17.8126	0.9178	17.8079	0.97229	17.7974	0.87923
44.4481	0.77784	17.8326	0.9183	17.8279	0.97522	17.8174	0.88399
44.4981	0.77902	17.8526	0.9183	17.8479	0.97759	17.8374	0.88663
44.5481	0.77755	17.8726	0.91557	17.8679	0.97522	17.8574	0.87821
44.5981	0.77755	17.8926	0.91458	17.8879	0.97642	17.8774	0.87923
44.6481	0.77784	17.9126	0.9178	17.9079	0.97345	17.8974	0.88609
44.6981	0.77755	17.9326	0.91508	17.9279	0.97875	17.9174	0.88766
44.7481	0.77843	17.9526	0.91508	17.9479	0.97819	17.9374	0.88345
44.7981	0.77843	17.9726	0.91755	17.9679	0.97405	17.9574	0.87869
44.8481	0.77579	17.9926	0.91656	17.9879	0.97052	17.9774	0.88031
44.8981	0.77638	18.0126	0.91607	18.0079	0.97405	17.9974	0.87923

## Sheet: Fig. 3f
	w/o HTL	Control	p-PDEAI2	m-PDEAI2	o-PDEAI2
Time (μs)	Norm. Photocurrent	Norm. Photocurrent	Norm. Photocurrent	Norm. Photocurrent	Norm. Photocurrent
0.000494038	0.03225	0.00825	0.00488	0.0042	0.00298
0.000994038	0.06935	0.00876	0.00523	0.00315	0.00298
0.00149	0.13145	0.01031	0.00488	0.01368	0.00597
0.00199	0.2016	0.05979	0.03207	0.11855	0.05904
0.00249	0.36854	0.27217	0.19729	0.34794	0.23516
0.00299	0.61531	0.55618	0.46288	0.57593	0.47662
0.00349	0.7984	0.78042	0.70965	0.79797	0.70381
0.00399	0.93146	0.93608	0.8916	0.94212	0.88558
0.00449	1	1	0.99477	0.99719	0.9801
0.00499	0.99018	0.97739	1.00805	1.00805	1.00805
0.00549	0.96529	0.93706	0.98568	1.00481	1.00808
0.00599	0.94738	0.90512	0.95971	0.99252	0.99254
0.00649	0.93107	0.88077	0.9431	0.99507	0.98376
0.00699	0.91165	0.85767	0.92813	0.99834	0.97852
0.00749	0.89813	0.83574	0.90477	0.98647	0.95851
0.00799	0.8852	0.82449	0.89439	0.98225	0.94903
0.00849	0.87015	0.81562	0.88889	0.98062	0.94621
0.00899	0.86119	0.81402	0.89043	0.98203	0.94894
0.00949	0.84846	0.80617	0.8805	0.96658	0.93799
0.00999	0.83356	0.78579	0.86293	0.94235	0.91744
0.01049	0.82468	0.77199	0.85811	0.9358	0.9136
0.01099	0.81411	0.76752	0.86154	0.94623	0.92006
0.01149	0.79883	0.74952	0.84645	0.93558	0.90922
0.01199	0.78682	0.73007	0.82429	0.91202	0.88812
0.01249	0.77465	0.71154	0.80876	0.89834	0.87497
0.01299	0.75525	0.69081	0.79553	0.8925	0.86602
0.01349	0.74112	0.68295	0.79297	0.89837	0.86759
0.01399	0.73567	0.67153	0.77682	0.88781	0.85542
0.01449	0.72435	0.65259	0.75808	0.86629	0.83563
0.01499	0.70827	0.63672	0.74694	0.85998	0.82528
0.01549	0.68951	0.62681	0.73963	0.8611	0.82322
0.01599	0.675	0.61496	0.72708	0.85233	0.81062
0.01649	0.67661	0.60361	0.71732	0.83795	0.79933
0.01699	0.65968	0.58557	0.70024	0.82111	0.78375
0.01749	0.65715	0.58646	0.70396	0.83937	0.79406
0.01799	0.64181	0.57988	0.69116	0.83098	0.78275
0.01849	0.62253	0.56571	0.66824	0.79964	0.75162
0.01899	0.62101	0.56525	0.66931	0.79559	0.75071
0.01949	0.60012	0.54313	0.64927	0.77131	0.73
0.01999	0.58639	0.53369	0.6376	0.76345	0.71908
0.02049	0.57683	0.51957	0.61999	0.74638	0.70203
0.02099	0.5631	0.51106	0.60991	0.73802	0.69072
0.02149	0.55644	0.50427	0.60487	0.73732	0.68844
0.02199	0.5454	0.49559	0.5947	0.72446	0.6779
0.02249	0.53161	0.48118	0.57911	0.70734	0.66147
0.02299	0.52251	0.46844	0.56735	0.69226	0.65058
0.02349	0.5089	0.45227	0.55549	0.6803	0.63827
0.02399	0.49193	0.43328	0.54009	0.66851	0.62195
0.02449	0.48213	0.42521	0.53357	0.6684	0.61888
0.02499	0.47595	0.41331	0.52171	0.66313	0.61086
0.02549	0.46444	0.39581	0.50415	0.64561	0.59245
0.02599	0.45654	0.39017	0.5024	0.6514	0.59335
0.02649	0.44688	0.37621	0.49	0.64171	0.58177
0.02699	0.43815	0.37622	0.48218	0.63636	0.57534
0.02749	0.4267	0.35942	0.46255	0.61498	0.55169
0.02799	0.41778	0.35076	0.45105	0.60359	0.53766
0.02849	0.41209	0.35195	0.44902	0.60361	0.53731
0.02899	0.40753	0.35194	0.44372	0.60114	0.53243
0.02949	0.39699	0.34503	0.43428	0.58269	0.51848
0.02999	0.39294	0.33774	0.4273	0.57419	0.50801
0.03049	0.38056	0.33116	0.41724	0.55959	0.49494
0.03099	0.38157	0.33708	0.41986	0.56601	0.4989
0.03149	0.36839	0.32568	0.40115	0.53963	0.4765
0.03199	0.36779	0.31972	0.39998	0.53262	0.47216
0.03249	0.36199	0.30986	0.39217	0.52296	0.46336
0.03299	0.35644	0.30618	0.38445	0.51911	0.45672
0.03349	0.35243	0.30347	0.37762	0.51732	0.45194
0.03399	0.34678	0.29278	0.36911	0.50473	0.44047
0.03449	0.34522	0.28894	0.36319	0.49518	0.43283
0.03499	0.33872	0.28649	0.35544	0.48512	0.42116
0.03549	0.33536	0.28581	0.35251	0.47868	0.418
0.03599	0.32804	0.28057	0.34544	0.46976	0.4096
0.03649	0.32741	0.27525	0.34367	0.47176	0.41028
0.03699	0.31934	0.26649	0.3374	0.46299	0.40132
0.03749	0.31932	0.27125	0.33894	0.47025	0.40385
0.03799	0.31475	0.26895	0.33508	0.46543	0.40128
0.03849	0.31212	0.26761	0.33617	0.46784	0.40202
0.03899	0.30573	0.26359	0.33288	0.46283	0.39724
0.03949	0.29921	0.25642	0.32314	0.45135	0.38624
0.03999	0.29934	0.25744	0.3238	0.45311	0.38489
0.04049	0.29038	0.2487	0.31411	0.44094	0.37534
0.04099	0.28794	0.24399	0.30845	0.43455	0.36893
0.04149	0.28063	0.23505	0.29557	0.4188	0.3529
0.04199	0.27741	0.23453	0.29348	0.41564	0.35191
0.04249	0.275	0.23247	0.28999	0.41318	0.34759
0.04299	0.2758	0.23196	0.2893	0.40792	0.34428
0.04349	0.26519	0.22251	0.2786	0.39434	0.333
0.04399	0.26763	0.22459	0.27735	0.3938	0.33086
0.04449	0.26672	0.22547	0.27755	0.38985	0.3278
0.04499	0.26263	0.21907	0.2703	0.37986	0.31898
0.04549	0.25958	0.21613	0.26766	0.37287	0.31331
0.04599	0.26031	0.21435	0.26588	0.37465	0.31281
0.04649	0.25879	0.21139	0.26291	0.3693	0.30806
0.04699	0.25146	0.20765	0.2582	0.36445	0.30319
0.04749	0.24657	0.20198	0.2536	0.35973	0.29941
0.04799	0.24763	0.20293	0.25489	0.36109	0.29934
0.04849	0.24516	0.20361	0.25375	0.35917	0.29784
0.04899	0.2379	0.19485	0.24713	0.3518	0.28889
0.04949	0.23146	0.1866	0.23911	0.34444	0.28225
0.04999	0.22741	0.18093	0.23109	0.34163	0.27728
0.05049	0.22821	0.18093	0.23144	0.34058	0.27662
0.05099	0.22258	0.1866	0.23214	0.34128	0.27562
0.05149	0.22499	0.18609	0.23353	0.34093	0.27662
0.05199	0.22338	0.18453	0.23283	0.33672	0.27396
0.05249	0.22338	0.18402	0.2283	0.33321	0.27032
0.05299	0.21855	0.18041	0.22587	0.3283	0.26667
0.05349	0.2137	0.17577	0.21994	0.32479	0.26136
0.05399	0.21048	0.17114	0.21506	0.31988	0.25705
0.05449	0.20967	0.17062	0.21296	0.31813	0.25506
0.05499	0.2129	0.17217	0.21227	0.31708	0.25174
0.05549	0.21451	0.17371	0.21296	0.31463	0.2524
0.05599	0.21041	0.16635	0.20889	0.30586	0.24433
0.05649	0.21193	0.16224	0.20643	0.30127	0.24228
0.05699	0.20705	0.16164	0.20254	0.298	0.23759
0.05749	0.20308	0.16213	0.19843	0.29556	0.23432
0.05799	0.20308	0.16011	0.19604	0.29248	0.23171
0.05849	0.2016	0.15979	0.19798	0.29568	0.23317
0.05899	0.20241	0.1603	0.19588	0.29253	0.23051
0.05949	0.19677	0.15722	0.19484	0.28937	0.22886
0.05999	0.19516	0.15413	0.1924	0.28762	0.22487
0.06049	0.19275	0.15103	0.19101	0.28376	0.22156
0.06099	0.19631	0.15672	0.19738	0.29427	0.23079
0.06149	0.19539	0.15666	0.19329	0.29085	0.22862
0.06199	0.19447	0.15444	0.19031	0.28781	0.22333
0.06249	0.19387	0.15248	0.18726	0.2845	0.2191
0.06299	0.19387	0.14871	0.18581	0.28304	0.21772
0.06349	0.18506	0.148	0.18262	0.28043	0.21757
0.06399	0.1896	0.14489	0.18138	0.27854	0.21383
0.06449	0.19165	0.15173	0.18469	0.28084	0.21622
0.06499	0.18506	0.14259	0.17824	0.27455	0.20888
0.06549	0.18657	0.13867	0.17513	0.26876	0.20658
0.06599	0.1766	0.13196	0.16591	0.25464	0.19336
0.06649	0.17984	0.13247	0.16452	0.25324	0.19038
0.06699	0.17257	0.1335	0.16452	0.25499	0.19138
0.06749	0.17904	0.1335	0.16556	0.25499	0.1927
0.06799	0.17654	0.13298	0.16384	0.2468	0.18735
0.06849	0.17502	0.13201	0.16355	0.24344	0.18416
0.06899	0.17165	0.13036	0.15928	0.23974	0.18071
0.06949	0.17419	0.12887	0.15894	0.24131	0.18209
0.06999	0.16855	0.12268	0.15546	0.23781	0.17744
0.07049	0.16613	0.12062	0.15302	0.2343	0.17579
0.07099	0.16774	0.12474	0.15127	0.2343	0.17181
0.07149	0.17016	0.12526	0.15023	0.23465	0.17214
0.07199	0.16694	0.12268	0.15127	0.23255	0.1738
0.07249	0.16774	0.12474	0.15023	0.2315	0.1728
0.07299	0.16613	0.12423	0.14953	0.22798	0.17048
0.07349	0.1645	0.12371	0.14675	0.22728	0.16882
0.07399	0.16048	0.11752	0.14395	0.22377	0.1655
0.07449	0.16048	0.11598	0.14221	0.22342	0.16484
0.07499	0.15645	0.11444	0.14081	0.22097	0.16185
0.07549	0.15726	0.11392	0.14012	0.21887	0.16152
0.07599	0.15726	0.11185	0.13872	0.21746	0.15987
0.07649	0.15726	0.1103	0.13872	0.21501	0.15788
0.07699	0.15323	0.10928	0.13803	0.21185	0.15655
0.07749	0.15404	0.10773	0.13559	0.208	0.1529
0.07799	0.15242	0.10619	0.13454	0.20624	0.15058
0.07849	0.15323	0.10309	0.13176	0.20519	0.14958
0.07899	0.15242	0.1036	0.13106	0.20238	0.1476
0.07949	0.14757	0.10206	0.12967	0.20027	0.1466
0.07999	0.14838	0.10103	0.12827	0.19957	0.14395
0.08049	0.14677	0.10309	0.12861	0.19817	0.14328
0.08099	0.14274	0.10206	0.12757	0.19782	0.14262
0.08149	0.14435	0.10051	0.12653	0.19536	0.1403
0.08199	0.14194	0.1	0.12479	0.19361	0.14063
0.08249	0.14194	0.10257	0.12444	0.19221	0.13831
0.08299	0.14113	0.1036	0.12373	0.19256	0.13897
0.08349	0.14033	0.10154	0.12583	0.19326	0.13897
0.08399	0.14274	0.10154	0.12409	0.19256	0.1393
0.08449	0.14113	0.10464	0.12339	0.19081	0.13963
0.08499	0.14194	0.1036	0.12339	0.19045	0.13765
0.08549	0.14113	0.10051	0.12095	0.18695	0.13433
0.08599	0.13872	0.0964	0.11781	0.18449	0.13135
0.08649	0.14113	0.09743	0.11572	0.18239	0.13001
0.08699	0.13547	0.09588	0.11468	0.18064	0.12836
0.08749	0.13789	0.09588	0.11642	0.18134	0.1267
0.08799	0.13386	0.09484	0.11711	0.18029	0.12604
0.08849	0.13547	0.09227	0.11503	0.17923	0.12604
0.08899	0.13547	0.09072	0.11433	0.17467	0.12404
0.08949	0.13064	0.08815	0.11363	0.17362	0.12173
0.08999	0.12903	0.08866	0.11258	0.17081	0.1194
0.09049	0.12742	0.08453	0.11014	0.17081	0.11807
0.09099	0.12499	0.08402	0.10666	0.16976	0.11774
0.09149	0.12742	0.08505	0.10631	0.16835	0.11642
0.09199	0.12418	0.08505	0.107	0.1673	0.11576
0.09249	0.12177	0.08505	0.107	0.16765	0.11576
0.09299	0.12338	0.08659	0.10526	0.16695	0.11576
0.09349	0.12823	0.08712	0.10492	0.1666	0.11543
0.09399	0.12662	0.08969	0.10596	0.1652	0.11475
0.09449	0.12499	0.08969	0.10318	0.1652	0.11376
0.09499	0.12823	0.08659	0.10213	0.16415	0.11244
0.09549	0.12662	0.08453	0.10108	0.16274	0.11244
0.09599	0.12823	0.08556	0.10108	0.16345	0.11211
0.09649	0.12823	0.08815	0.10108	0.16169	0.11111
0.09699	0.12742	0.08659	0.10177	0.16204	0.11177
0.09749	0.12903	0.08608	0.10177	0.15784	0.11045
0.09799	0.12579	0.08196	0.10143	0.15749	0.10845
0.09849	0.12662	0.08093	0.10003	0.15503	0.1068
0.09899	0.12984	0.08042	0.09795	0.15433	0.10381
0.09949	0.12579	0.07887	0.09829	0.15258	0.10414
0.09999	0.12742	0.07783	0.09969	0.15223	0.10282
0.10049	0.12257	0.07887	0.09829	0.15117	0.10249
0.10099	0.12096	0.07783	0.0976	0.14942	0.1005
0.10149	0.12257	0.07629	0.09585	0.14766	0.09984
0.10199	0.12016	0.07423	0.09341	0.14591	0.09883
0.10249	0.11774	0.07114	0.09202	0.14555	0.09817
0.10299	0.11613	0.07577	0.09063	0.14661	0.09718
0.10349	0.11774	0.07629	0.09063	0.1452	0.09718
0.10399	0.12016	0.07629	0.09133	0.14555	0.09685
0.10449	0.11774	0.07526	0.09237	0.1452	0.09751
0.10499	0.11855	0.07423	0.09133	0.1431	0.09652
0.10549	0.11855	0.0768	0.08923	0.1431	0.09718
0.10599	0.11774	0.07474	0.08993	0.1417	0.09652
0.10649	0.11935	0.0732	0.08923	0.14065	0.09652
0.10699	0.11613	0.07371	0.08714	0.13854	0.09486
0.10749	0.11774	0.07217	0.08679	0.13819	0.0942
0.10799	0.11694	0.06958	0.0861	0.13539	0.09353
0.10849	0.11613	0.06804	0.08645	0.13504	0.09253
0.10899	0.11371	0.06855	0.08645	0.13539	0.09154
0.10949	0.11291	0.06907	0.084	0.13398	0.09154
0.10999	0.11371	0.06752	0.08365	0.13153	0.08922
0.11049	0.11452	0.06752	0.0847	0.13048	0.08855
0.11099	0.11047	0.06598	0.08504	0.13013	0.08723
0.11149	0.11291	0.06495	0.08261	0.12943	0.08789
0.11199	0.10806	0.06444	0.08226	0.12802	0.0859
0.11249	0.10967	0.06341	0.08226	0.12767	0.08623
0.11299	0.10806	0.06392	0.08226	0.12908	0.08623
0.11349	0.10886	0.06444	0.08226	0.12732	0.08656
0.11399	0.10806	0.06546	0.08156	0.12943	0.08524
0.11449	0.10725	0.06392	0.08017	0.12697	0.08425
0.11499	0.10886	0.06341	0.07808	0.12697	0.08392
0.11549	0.11047	0.06598	0.07773	0.12662	0.08524
0.11599	0.11128	0.06752	0.07738	0.12627	0.08291
0.11649	0.10886	0.06752	0.07808	0.12487	0.08258
0.11699	0.10967	0.06855	0.07668	0.12592	0.08225
0.11749	0.11371	0.06804	0.07599	0.12417	0.08291
0.11799	0.11208	0.06598	0.07529	0.12276	0.08225
0.11849	0.10886	0.06289	0.07425	0.12101	0.08093
0.11899	0.10886	0.06133	0.07354	0.12066	0.0796
0.11949	0.11047	0.06289	0.07319	0.11995	0.0796
0.11999	0.11208	0.06238	0.07425	0.11855	0.07894
0.12049	0.10323	0.06133	0.07319	0.11714	0.07828
0.12099	0.10484	0.05825	0.07354	0.11714	0.07795
0.12149	0.10645	0.05773	0.0739	0.11539	0.07628
0.12199	0.10162	0.05928	0.0746	0.11504	0.07661
0.12249	0.10484	0.05773	0.07425	0.11434	0.07562
0.12299	0.10162	0.05876	0.07285	0.11469	0.0743
0.12349	0.10162	0.05567	0.07354	0.11224	0.07297
0.12399	0.10081	0.05516	0.0718	0.11294	0.0733
0.12449	0.09757	0.05825	0.07041	0.11434	0.07463
0.12499	0.09999	0.05825	0.07111	0.11434	0.07396
0.12549	0.09999	0.05876	0.07076	0.11469	0.0733
0.12599	0.09838	0.05825	0.07041	0.11294	0.07263
0.12649	0.10081	0.05979	0.07006	0.11434	0.07297
0.12699	0.10081	0.05928	0.06971	0.11294	0.0723
0.12749	0.10564	0.05876	0.06867	0.11224	0.07263
0.12799	0.10081	0.0567	0.06797	0.10978	0.0723
0.12849	0.10242	0.05825	0.06797	0.10943	0.07263
0.12899	0.10162	0.05825	0.06867	0.10768	0.07164
0.12949	0.09838	0.05928	0.06867	0.10698	0.07197
0.12999	0.09918	0.05464	0.06902	0.10733	0.07131
0.13049	0.09757	0.05567	0.06937	0.10663	0.07031
0.13099	0.09918	0.05516	0.06831	0.10487	0.068
0.13149	0.09918	0.05257	0.06623	0.10452	0.06866
0.13199	0.09596	0.05154	0.06553	0.10522	0.06733
0.13249	0.09596	0.05309	0.06588	0.10557	0.066
0.13299	0.09435	0.05516	0.06623	0.10522	0.06567
0.13349	0.09515	0.0536	0.06727	0.10312	0.06733
0.13399	0.09918	0.05257	0.06483	0.10487	0.06633
0.13449	0.09435	0.05	0.06449	0.10417	0.06534
0.13499	0.09596	0.05103	0.06414	0.10312	0.06534
0.13549	0.09515	0.05257	0.06379	0.10066	0.06434
0.13599	0.09596	0.05051	0.06379	0.10137	0.06401
0.13649	0.09918	0.04897	0.06239	0.10172	0.06501
0.13699	0.09757	0.05051	0.06239	0.10137	0.06468
0.13749	0.09999	0.0536	0.06309	0.09996	0.06434
0.13799	0.09676	0.05154	0.06239	0.10031	0.06335
0.13849	0.09757	0.04794	0.06135	0.09926	0.06401
0.13899	0.09676	0.04948	0.05856	0.09891	0.06236
0.13949	0.09757	0.05	0.05787	0.09716	0.06236
0.13999	0.09596	0.05103	0.05856	0.09611	0.06003
0.14049	0.09113	0.05206	0.05752	0.09541	0.06102
0.14099	0.09193	0.04846	0.05787	0.09611	0.06102
0.14149	0.09354	0.04846	0.05612	0.0947	0.06136
0.14199	0.09274	0.04897	0.05821	0.09505	0.06036
0.14249	0.09113	0.0464	0.05856	0.09646	0.05937
0.14299	0.09193	0.04948	0.05961	0.09611	0.05937
0.14349	0.09113	0.04948	0.05926	0.0947	0.05904
0.14399	0.09032	0.05	0.05926	0.094	0.06069
0.14449	0.09113	0.04948	0.05856	0.09294	0.05937
0.14499	0.09515	0.04897	0.05856	0.09294	0.06003
0.14549	0.09274	0.05	0.05821	0.094	0.0597
0.14599	0.09435	0.04948	0.05856	0.09189	0.05871
0.14649	0.09113	0.04897	0.05646	0.09119	0.05904
0.14699	0.09032	0.04794	0.05681	0.09014	0.05838
0.14749	0.09515	0.04743	0.05646	0.09119	0.05838
0.14799	0.09193	0.04691	0.05438	0.09084	0.05638
0.14849	0.09274	0.04743	0.05507	0.08838	0.05605
0.14899	0.09274	0.0464	0.05472	0.08838	0.05572
0.14949	0.09193	0.0464	0.05438	0.08733	0.05671
0.14999	0.08871	0.04588	0.05229	0.08733	0.05572
