# Supplementary material for: Tuning structural isomers of phenylenediammonium to afford efficient and stable perovskite solar cells and modules
Source: Nat Commun. 2021 Nov 4;12:6394. doi: 10.1038/s41467-021-26754-2 (PMC8568940; doi:10.1038/s41467-021-26754-2)
Supplement: Supplementary file 4 — Source Data [file 41467_2021_26754_MOESM4_ESM.zip › source data/Fig. 1.xlsx]

## Sheet: Fig. 1b
p-PDEAI2+PbI2		m-PDEAI2+PbI2		o-PDEAI2+PbI2
2θ (°)	Intensity (a.u.)	2θ (°)	Intensity (a.u.)	2θ (°)	Intensity (a.u.)
5.00977	2489	5.00977	1910	5.00977	2165
5.02205	2546	5.03024	2025	5.03024	2147
5.03434	2528	5.05072	1893	5.05072	2100
5.04662	2573	5.07119	2005	5.07119	2125
5.05891	2521	5.09166	1911	5.09166	2101
5.07119	2519	5.11214	1920	5.11214	2060
5.08348	2597	5.13261	2019	5.13261	2201
5.09576	2448	5.15309	1884	5.15309	2158
5.10804	2574	5.17356	1913	5.17356	2165
5.12033	2525	5.19403	2012	5.19403	2187
5.13261	2506	5.21451	1885	5.21451	2168
5.1449	2528	5.23498	2007	5.23498	2213
5.15718	2614	5.25546	1891	5.25546	2224
5.16947	2608	5.27593	2037	5.27593	2261
5.18175	2580	5.2964	1973	5.2964	2047
5.19403	2600	5.31688	1944	5.31688	2175
5.20632	2589	5.33735	2064	5.33735	2199
5.2186	2584	5.35783	1976	5.35783	2165
5.23089	2519	5.3783	1911	5.3783	2252
5.24317	2519	5.39877	1987	5.39877	2116
5.25546	2523	5.41925	2004	5.41925	2174
5.26774	2584	5.43972	1980	5.43972	2193
5.28002	2553	5.4602	1991	5.4602	2194
5.29231	2569	5.48067	1912	5.48067	2334
5.30459	2606	5.50114	1956	5.50114	2203
5.31688	2637	5.52162	1949	5.52162	2169
5.32916	2666	5.54209	1898	5.54209	2293
5.34145	2608	5.56257	1918	5.56257	2167
5.35373	2555	5.58304	1883	5.58304	2092
5.36602	2523	5.60351	1999	5.60351	2215
5.3783	2581	5.62399	1953	5.62399	2052
5.39058	2539	5.64446	1969	5.64446	2197
5.40287	2612	5.66493	1953	5.66493	2199
5.41515	2589	5.68541	1920	5.68541	2182
5.42744	2647	5.70588	1970	5.70588	2263
5.43972	2603	5.72636	1926	5.72636	2194
5.45201	2622	5.74683	1938	5.74683	2218
5.46429	2552	5.7673	2018	5.7673	2220
5.47657	2544	5.78778	1880	5.78778	2181
5.48886	2608	5.80825	1957	5.80825	2173
5.50114	2550	5.82873	1901	5.82873	2183
5.51343	2577	5.8492	1999	5.8492	2218
5.52571	2597	5.86967	1971	5.86967	2317
5.538	2580	5.89015	1983	5.89015	2251
5.55028	2576	5.91062	1873	5.91062	2326
5.56257	2544	5.9311	2001	5.9311	2154
5.57485	2598	5.95157	1978	5.95157	2204
5.58713	2572	5.97204	2010	5.97204	2214
5.59942	2532	5.99252	1954	5.99252	2268
5.6117	2585	6.01299	2001	6.01299	2215
5.62399	2647	6.03347	2005	6.03347	2215
5.63627	2572	6.05394	1982	6.05394	2273
5.64856	2580	6.07441	1895	6.07441	2237
5.66084	2610	6.09489	1930	6.09489	2299
5.67312	2579	6.11536	1984	6.11536	2245
5.68541	2603	6.13584	1902	6.13584	2317
5.69769	2545	6.15631	1997	6.15631	2261
5.70998	2588	6.17678	1995	6.17678	2329
5.72226	2597	6.19726	1982	6.19726	2237
5.73455	2539	6.21773	1932	6.21773	2222
5.74683	2588	6.23821	1932	6.23821	2210
5.75911	2563	6.25868	1907	6.25868	2291
5.7714	2575	6.27915	1989	6.27915	2287
5.78368	2588	6.29963	1943	6.29963	2260
5.79597	2601	6.3201	1989	6.3201	2284
5.80825	2594	6.34057	1984	6.34057	2219
5.82054	2606	6.36105	1958	6.36105	2233
5.83282	2538	6.38152	1960	6.38152	2271
5.84511	2521	6.402	1934	6.402	2313
5.85739	2680	6.42247	2014	6.42247	2283
5.86967	2654	6.44294	2062	6.44294	2263
5.88196	2618	6.46342	1930	6.46342	2252
5.89424	2636	6.48389	2126	6.48389	2246
5.90653	2559	6.50437	1928	6.50437	2180
5.91881	2539	6.52484	2105	6.52484	2380
5.9311	2570	6.54531	2027	6.54531	2337
5.94338	2626	6.56579	2076	6.56579	2188
5.95566	2637	6.58626	2039	6.58626	2254
5.96795	2565	6.60674	2133	6.60674	2241
5.98023	2603	6.62721	2130	6.62721	2277
5.99252	2631	6.64768	2177	6.64768	2278
6.0048	2605	6.66816	2189	6.66816	2245
6.01709	2642	6.68863	2229	6.68863	2225
6.02937	2650	6.70911	2215	6.70911	2256
6.04166	2596	6.72958	2234	6.72958	2233
6.05394	2551	6.75005	2281	6.75005	2230
6.06622	2527	6.77053	2374	6.77053	2204
6.07851	2643	6.791	2372	6.791	2235
6.09079	2539	6.81148	2468	6.81148	2317
6.10308	2695	6.83195	2455	6.83195	2220
6.11536	2618	6.85242	2549	6.85242	2198
6.12765	2582	6.8729	2557	6.8729	2266
6.13993	2660	6.89337	2665	6.89337	2107
6.15221	2587	6.91385	2659	6.91385	2244
6.1645	2668	6.93432	2738	6.93432	2207
6.17678	2596	6.95479	2762	6.95479	2227
6.18907	2671	6.97527	2719	6.97527	2163
6.20135	2717	6.99574	2807	6.99574	2196
6.21364	2522	7.01621	2785	7.01621	2155
6.22592	2689	7.03669	2885	7.03669	2125
6.23821	2648	7.05716	2792	7.05716	2131
6.25049	2651	7.07764	2738	7.07764	2089
6.26277	2713	7.09811	2734	7.09811	2065
6.27506	2523	7.11858	2653	7.11858	2198
6.28734	2708	7.13906	2655	7.13906	2030
6.29963	2580	7.15953	2546	7.15953	2138
6.31191	2657	7.18001	2597	7.18001	2225
6.3242	2699	7.20048	2616	7.20048	2072
6.33648	2688	7.22095	2568	7.22095	2005
6.34876	2558	7.24143	2465	7.24143	2105
6.36105	2595	7.2619	2522	7.2619	2043
6.37333	2593	7.28238	2478	7.28238	2071
6.38562	2662	7.30285	2385	7.30285	2084
6.3979	2722	7.32332	2395	7.32332	2144
6.41019	2658	7.3438	2349	7.3438	2147
6.42247	2733	7.36427	2313	7.36427	2073
6.43475	2611	7.38475	2243	7.38475	2062
6.44704	2527	7.40522	2303	7.40522	2031
6.45932	2679	7.42569	2254	7.42569	2135
6.47161	2526	7.44617	2169	7.44617	2158
6.48389	2783	7.46664	2215	7.46664	2052
6.49618	2612	7.48712	2182	7.48712	2001
6.50846	2728	7.50759	2164	7.50759	2003
6.52075	2703	7.52806	2141	7.52806	1999
6.53303	2728	7.54854	2055	7.54854	2017
6.54531	2727	7.56901	2093	7.56901	1910
6.5576	2629	7.58949	2090	7.58949	1930
6.56988	2622	7.60996	1988	7.60996	1926
6.58217	2663	7.63043	1936	7.63043	1961
6.59445	2702	7.65091	2042	7.65091	1971
6.60674	2729	7.67138	1919	7.67138	1971
6.61902	2742	7.69185	1962	7.69185	1842
6.6313	2610	7.71233	1947	7.71233	1872
6.64359	2766	7.7328	1936	7.7328	1955
6.65587	2636	7.75328	1920	7.75328	1930
6.66816	2705	7.77375	1842	7.77375	1768
6.68044	2791	7.79422	1885	7.79422	1876
6.69273	2669	7.8147	1808	7.8147	1961
6.70501	2781	7.83517	1820	7.83517	1721
6.7173	2790	7.85565	1870	7.85565	1899
6.72958	2726	7.87612	1727	7.87612	1875
6.74186	2747	7.89659	1752	7.89659	1844
6.75415	2944	7.91707	1792	7.91707	1813
6.76643	2906	7.93754	1744	7.93754	1881
6.77872	2955	7.95802	1756	7.95802	1819
6.791	2994	7.97849	1689	7.97849	1750
6.80329	3089	7.99896	1743	7.99896	1808
6.81557	2969	8.01944	1689	8.01944	1796
6.82785	3027	8.03991	1617	8.03991	1856
6.84014	3130	8.06039	1739	8.06039	1734
6.85242	3280	8.08086	1643	8.08086	1716
6.86471	3232	8.10133	1685	8.10133	1674
6.87699	3404	8.12181	1629	8.12181	1765
6.88928	3495	8.14228	1536	8.14228	1739
6.90156	3569	8.16276	1589	8.16276	1730
6.91385	3701	8.18323	1640	8.18323	1659
6.92613	3813	8.2037	1564	8.2037	1637
6.93841	4053	8.22418	1594	8.22418	1692
6.9507	4290	8.24465	1579	8.24465	1702
6.96298	4470	8.26512	1585	8.26512	1594
6.97527	4695	8.2856	1583	8.2856	1645
6.98755	5220	8.30607	1545	8.30607	1663
6.99984	5610	8.32655	1494	8.32655	1662
7.01212	6043	8.34702	1525	8.34702	1699
7.0244	6242	8.36749	1533	8.36749	1758
7.03669	7097	8.38797	1436	8.38797	1611
7.04897	7501	8.40844	1440	8.40844	1561
7.06126	8605	8.42892	1439	8.42892	1665
7.07354	9592	8.44939	1460	8.44939	1580
7.08583	10427	8.46986	1469	8.46986	1576
7.09811	11627	8.49034	1418	8.49034	1534
7.11039	12900	8.51081	1448	8.51081	1531
7.12268	14046	8.53129	1403	8.53129	1538
7.13496	14811	8.55176	1417	8.55176	1591
7.14725	15006	8.57223	1438	8.57223	1480
7.15953	14163	8.59271	1430	8.59271	1504
7.17182	13177	8.61318	1381	8.61318	1551
7.1841	11580	8.63366	1404	8.63366	1549
7.19639	9943	8.65413	1393	8.65413	1527
7.20867	8402	8.6746	1370	8.6746	1442
7.22095	6882	8.69508	1336	8.69508	1420
7.23324	5905	8.71555	1376	8.71555	1546
7.24552	4973	8.73603	1382	8.73603	1516
7.25781	4504	8.7565	1371	8.7565	1429
7.27009	4186	8.77697	1355	8.77697	1531
7.28238	3831	8.79745	1399	8.79745	1481
7.29466	3574	8.81792	1351	8.81792	1431
7.30694	3383	8.8384	1293	8.8384	1464
7.31923	3257	8.85887	1285	8.85887	1444
7.33151	3241	8.87934	1324	8.87934	1406
7.3438	3032	8.89982	1258	8.89982	1408
7.35608	2952	8.92029	1316	8.92029	1364
7.36837	3019	8.94076	1285	8.94076	1441
7.38065	2888	8.96124	1296	8.96124	1393
7.39294	2921	8.98171	1276	8.98171	1372
7.40522	2803	9.00219	1259	9.00219	1382
7.4175	2817	9.02266	1239	9.02266	1432
7.42979	2809	9.04313	1249	9.04313	1317
7.44207	2722	9.06361	1210	9.06361	1351
7.45436	2755	9.08408	1302	9.08408	1304
7.46664	2735	9.10456	1214	9.10456	1397
7.47893	2745	9.12503	1270	9.12503	1385
7.49121	2638	9.1455	1185	9.1455	1324
7.50349	2673	9.16598	1262	9.16598	1368
7.51578	2705	9.18645	1208	9.18645	1352
7.52806	2566	9.20693	1198	9.20693	1333
7.54035	2693	9.2274	1229	9.2274	1322
7.55263	2559	9.24787	1230	9.24787	1375
7.56492	2559	9.26835	1235	9.26835	1303
7.5772	2535	9.28882	1240	9.28882	1395
7.58949	2498	9.3093	1194	9.3093	1304
7.60177	2498	9.32977	1162	9.32977	1262
7.61405	2529	9.35024	1147	9.35024	1299
7.62634	2490	9.37072	1196	9.37072	1297
7.63862	2451	9.39119	1209	9.39119	1314
7.65091	2545	9.41167	1133	9.41167	1254
7.66319	2472	9.43214	1113	9.43214	1246
7.67548	2429	9.45261	1162	9.45261	1260
7.68776	2498	9.47309	1163	9.47309	1264
7.70004	2449	9.49356	1166	9.49356	1242
7.71233	2415	9.51404	1115	9.51404	1297
7.72461	2411	9.53451	1112	9.53451	1205
7.7369	2388	9.55498	1127	9.55498	1236
7.74918	2452	9.57546	1064	9.57546	1200
7.76147	2354	9.59593	1063	9.59593	1218
7.77375	2354	9.6164	1102	9.6164	1201
7.78603	2404	9.63688	1141	9.63688	1233
7.79832	2286	9.65735	1041	9.65735	1191
7.8106	2371	9.67783	1081	9.67783	1226
7.82289	2306	9.6983	1109	9.6983	1166
7.83517	2355	9.71877	1089	9.71877	1192
7.84746	2346	9.73925	1015	9.73925	1206
7.85974	2267	9.75972	1030	9.75972	1153
7.87203	2259	9.7802	1051	9.7802	1160
7.88431	2279	9.80067	1106	9.80067	1225
7.89659	2320	9.82114	1040	9.82114	1195
7.90888	2309	9.84162	1072	9.84162	1154
7.92116	2250	9.86209	1018	9.86209	1176
7.93345	2304	9.88257	1077	9.88257	1161
7.94573	2177	9.90304	1043	9.90304	1176
7.95802	2222	9.92351	1023	9.92351	1127
7.9703	2246	9.94399	1009	9.94399	1161
7.98258	2223	9.96446	1015	9.96446	1203
7.99487	2199	9.98494	1015	9.98494	1090
8.00715	2207	10.0054	1059	10.0054	1111
8.01944	2268	10.0259	1037	10.0259	1134
8.03172	2238	10.0464	1041	10.0464	1102
8.04401	2237	10.0668	992	10.0668	1041
8.05629	2260	10.0873	946	10.0873	1146
8.06858	2231	10.1078	1018	10.1078	1088
8.08086	2289	10.1282	1045	10.1282	1142
8.09314	2124	10.1487	1039	10.1487	1132
8.10543	2184	10.1692	1022	10.1692	1098
8.11771	2121	10.1897	1040	10.1897	1098
8.13	2140	10.2102	992	10.2102	1122
8.14228	2119	10.2306	971	10.2306	1109
8.15457	2202	10.2511	1016	10.2511	971
8.16685	2075	10.2716	991	10.2716	1120
8.17913	2146	10.292	982	10.292	1086
8.19142	2050	10.3125	993	10.3125	1139
8.2037	2115	10.333	1001	10.333	1101
8.21599	2084	10.3535	995	10.3535	1048
8.22827	2160	10.3739	997	10.3739	1117
8.24056	2131	10.3944	961	10.3944	1116
8.25284	2088	10.4149	984	10.4149	1140
8.26512	1990	10.4354	949	10.4354	1137
8.27741	1999	10.4558	939	10.4558	1027
8.28969	2074	10.4763	944	10.4763	1140
8.30198	2110	10.4968	983	10.4968	1077
8.31426	2071	10.5173	995	10.5173	1115
8.32655	2012	10.5377	977	10.5377	1022
8.33883	2110	10.5582	998	10.5582	1124
8.35112	1976	10.5787	975	10.5787	1025
8.3634	2044	10.5991	1002	10.5991	1127
8.37568	2087	10.6196	974	10.6196	1038
8.38797	2070	10.6401	963	10.6401	1127
8.40025	2001	10.6606	988	10.6606	1044
8.41254	1966	10.6811	949	10.6811	1032
8.42482	2065	10.7015	1008	10.7015	1052
8.43711	1994	10.722	964	10.722	1118
8.44939	2000	10.7425	1008	10.7425	1066
8.46167	1949	10.763	899	10.763	1037
8.47396	2064	10.7834	876	10.7834	1060
8.48624	1918	10.8039	946	10.8039	1034
8.49853	1995	10.8244	955	10.8244	1044
8.51081	1945	10.8448	1002	10.8448	1033
8.5231	1889	10.8653	993	10.8653	1098
8.53538	1952	10.8858	983	10.8858	1032
8.54767	1946	10.9063	981	10.9063	1060
8.55995	1896	10.9267	960	10.9267	1060
8.57223	1898	10.9472	974	10.9472	1042
8.58452	1872	10.9677	995	10.9677	1050
8.5968	1873	10.9882	995	10.9882	1090
8.60909	1964	11.0086	980	11.0086	1070
8.62137	1938	11.0291	997	11.0291	1000
8.63366	1866	11.0496	941	11.0496	1035
8.64594	1969	11.0701	1018	11.0701	1087
8.65822	1845	11.0905	909	11.0905	1028
8.67051	1876	11.111	983	11.111	1073
8.68279	1832	11.1315	1013	11.1315	1073
8.69508	1932	11.1519	1000	11.1519	1033
8.70736	1912	11.1724	984	11.1724	1012
8.71965	1848	11.1929	960	11.1929	1048
8.73193	1846	11.2134	1002	11.2134	1036
8.74422	1832	11.2339	1009	11.2339	1074
8.7565	1805	11.2543	984	11.2543	1034
8.76878	1819	11.2748	973	11.2748	1035
8.78107	1826	11.2953	1030	11.2953	1039
8.79335	1794	11.3157	1057	11.3157	1067
8.80564	1795	11.3362	1024	11.3362	1035
8.81792	1790	11.3567	978	11.3567	1048
8.83021	1775	11.3772	1027	11.3772	1003
8.84249	1793	11.3976	1025	11.3976	1035
8.85477	1786	11.4181	970	11.4181	1059
8.86706	1776	11.4386	1012	11.4386	1007
8.87934	1761	11.4591	941	11.4591	1028
8.89163	1752	11.4795	982	11.4795	1010
8.90391	1752	11.5	1005	11.5	1067
8.9162	1711	11.5205	1029	11.5205	1046
8.92848	1757	11.541	1080	11.541	1031
8.94076	1711	11.5614	1034	11.5614	1021
8.95305	1795	11.5819	1019	11.5819	1061
8.96533	1740	11.6024	1063	11.6024	1063
8.97762	1648	11.6228	1057	11.6228	1118
8.9899	1785	11.6433	1096	11.6433	1069
9.00219	1733	11.6638	1085	11.6638	1072
9.01447	1767	11.6843	1110	11.6843	1048
9.02676	1701	11.7048	1067	11.7048	1007
9.03904	1737	11.7252	1159	11.7252	1038
9.05132	1653	11.7457	1095	11.7457	1026
9.06361	1646	11.7662	1196	11.7662	978
9.07589	1759	11.7866	1162	11.7866	1018
9.08818	1615	11.8071	1263	11.8071	1041
9.10046	1631	11.8276	1307	11.8276	1039
9.11275	1639	11.8481	1263	11.8481	989
9.12503	1702	11.8685	1372	11.8685	1039
9.13731	1702	11.889	1421	11.889	1058
9.1496	1656	11.9095	1472	11.9095	1050
9.16188	1570	11.93	1538	11.93	1008
9.17417	1717	11.9504	1637	11.9504	1065
9.18645	1656	11.9709	1651	11.9709	1070
9.19874	1708	11.9914	1685	11.9914	1038
9.21102	1677	12.0119	1734	12.0119	1060
9.22331	1634	12.0323	1647	12.0323	983
9.23559	1582	12.0528	1619	12.0528	1095
9.24787	1591	12.0733	1471	12.0733	1048
9.26016	1660	12.0938	1460	12.0938	1031
9.27244	1621	12.1142	1313	12.1142	1030
9.28473	1614	12.1347	1345	12.1347	988
9.29701	1636	12.1552	1274	12.1552	1050
9.3093	1577	12.1756	1318	12.1756	1031
9.32158	1557	12.1961	1225	12.1961	1041
9.33386	1645	12.2166	1283	12.2166	1044
9.34615	1568	12.2371	1265	12.2371	1053
9.35843	1599	12.2575	1252	12.2575	1110
9.37072	1590	12.278	1366	12.278	1003
9.383	1623	12.2985	1275	12.2985	1025
9.39529	1575	12.319	1306	12.319	1027
9.40757	1564	12.3394	1338	12.3394	1009
9.41986	1598	12.3599	1320	12.3599	1001
9.43214	1544	12.3804	1342	12.3804	1014
9.44442	1571	12.4009	1438	12.4009	1041
9.45671	1574	12.4213	1464	12.4213	1054
9.46899	1619	12.4418	1565	12.4418	1016
9.48128	1514	12.4623	1507	12.4623	1062
9.49356	1515	12.4828	1520	12.4828	1051
9.50585	1594	12.5032	1566	12.5032	999
9.51813	1517	12.5237	1520	12.5237	1025
9.53041	1578	12.5442	1490	12.5442	979
9.5427	1561	12.5647	1431	12.5647	1065
9.55498	1523	12.5851	1419	12.5851	1065
9.56727	1582	12.6056	1292	12.6056	1021
9.57955	1527	12.6261	1242	12.6261	1087
9.59184	1534	12.6465	1192	12.6465	1043
9.60412	1558	12.667	1094	12.667	1029
9.6164	1482	12.6875	1204	12.6875	1050
9.62869	1555	12.708	1102	12.708	1039
9.64097	1513	12.7284	1031	12.7284	1050
9.65326	1501	12.7489	1072	12.7489	1039
9.66554	1394	12.7694	1107	12.7694	986
9.67783	1447	12.7899	1007	12.7899	1052
9.69011	1456	12.8103	1053	12.8103	1047
9.7024	1532	12.8308	1031	12.8308	1034
9.71468	1490	12.8513	1149	12.8513	1033
9.72696	1431	12.8718	1114	12.8718	1046
9.73925	1510	12.8922	1093	12.8922	1033
9.75153	1531	12.9127	1015	12.9127	1042
9.76382	1468	12.9332	1010	12.9332	1040
9.7761	1461	12.9537	1049	12.9537	987
9.78839	1417	12.9741	1060	12.9741	1023
9.80067	1426	12.9946	998	12.9946	1025
9.81295	1420	13.0151	982	13.0151	1036
9.82524	1455	13.0356	990	13.0356	988
9.83752	1481	13.056	1041	13.056	1076
9.84981	1430	13.0765	1053	13.0765	1052
9.86209	1417	13.097	1015	13.097	1041
9.87438	1436	13.1174	960	13.1174	961
9.88666	1364	13.1379	970	13.1379	1089
9.89895	1385	13.1584	993	13.1584	1111
9.91123	1442	13.1789	1032	13.1789	1006
9.92351	1407	13.1993	1061	13.1993	1087
9.9358	1376	13.2198	1026	13.2198	1069
9.94808	1380	13.2403	993	13.2403	1032
9.96037	1367	13.2608	1038	13.2608	1016
9.97265	1411	13.2812	992	13.2812	1046
9.98494	1414	13.3017	1078	13.3017	1060
9.99722	1380	13.3222	1053	13.3222	1045
10.0095	1361	13.3427	1056	13.3427	1073
10.0218	1447	13.3631	990	13.3631	1040
10.0341	1438	13.3836	1034	13.3836	1040
10.0464	1384	13.4041	1032	13.4041	1077
10.0586	1315	13.4246	1105	13.4246	973
10.0709	1404	13.445	1026	13.445	1041
10.0832	1400	13.4655	1033	13.4655	1071
10.0955	1312	13.486	995	13.486	1058
10.1078	1349	13.5064	1064	13.5064	1074
10.1201	1441	13.5269	1080	13.5269	1080
10.1323	1362	13.5474	1074	13.5474	1000
10.1446	1346	13.5679	1093	13.5679	1050
10.1569	1375	13.5884	1044	13.5884	1045
10.1692	1368	13.6088	1056	13.6088	1041
10.1815	1343	13.6293	1084	13.6293	1012
10.1938	1322	13.6498	1088	13.6498	1039
10.2061	1357	13.6702	1122	13.6702	1021
10.2183	1319	13.6907	1068	13.6907	1008
10.2306	1352	13.7112	1021	13.7112	1034
10.2429	1361	13.7317	1056	13.7317	1051
10.2552	1364	13.7521	1019	13.7521	982
10.2675	1334	13.7726	1034	13.7726	989
10.2798	1335	13.7931	1053	13.7931	1030
10.292	1333	13.8136	1091	13.8136	1003
10.3043	1283	13.834	1010	13.834	1019
10.3166	1305	13.8545	1081	13.8545	1005
10.3289	1377	13.875	1014	13.875	1057
10.3412	1323	13.8955	1021	13.8955	1121
10.3535	1374	13.9159	1048	13.9159	1057
10.3658	1358	13.9364	1058	13.9364	1034
10.378	1342	13.9569	993	13.9569	1041
10.3903	1306	13.9773	1004	13.9773	998
10.4026	1303	13.9978	1016	13.9978	1061
10.4149	1324	14.0183	1024	14.0183	1093
10.4272	1302	14.0388	981	14.0388	1079
10.4395	1301	14.0593	1068	14.0593	1042
10.4517	1367	14.0797	1068	14.0797	1072
10.464	1362	14.1002	1018	14.1002	1012
10.4763	1333	14.1207	1031	14.1207	1035
10.4886	1235	14.1411	1003	14.1411	995
10.5009	1307	14.1616	1042	14.1616	1069
10.5132	1349	14.1821	1075	14.1821	1032
10.5254	1276	14.2026	1005	14.2026	989
10.5377	1298	14.223	997	14.223	1067
10.55	1293	14.2435	1031	14.2435	1038
10.5623	1274	14.264	1013	14.264	1077
10.5746	1300	14.2845	1014	14.2845	1028
10.5869	1305	14.3049	1005	14.3049	1082
10.5992	1239	14.3254	1010	14.3254	1061
10.6114	1237	14.3459	999	14.3459	1063
10.6237	1250	14.3664	1016	14.3664	1070
10.636	1292	14.3868	975	14.3868	1065
10.6483	1296	14.4073	985	14.4073	1045
10.6606	1305	14.4278	1054	14.4278	1015
10.6729	1288	14.4482	983	14.4482	1024
10.6851	1306	14.4687	1029	14.4687	1037
10.6974	1255	14.4892	1043	14.4892	1029
10.7097	1287	14.5097	982	14.5097	983
10.722	1265	14.5302	1026	14.5302	1023
10.7343	1269	14.5506	1037	14.5506	1070
10.7466	1334	14.5711	1032	14.5711	998
10.7589	1298	14.5916	997	14.5916	1014
10.7711	1274	14.612	975	14.612	1058
10.7834	1271	14.6325	988	14.6325	1087
10.7957	1253	14.653	971	14.653	1060
10.808	1279	14.6735	1060	14.6735	1049
10.8203	1279	14.6939	996	14.6939	1050
10.8326	1341	14.7144	980	14.7144	1020
10.8448	1232	14.7349	1005	14.7349	1036
10.8571	1307	14.7554	1001	14.7554	1034
10.8694	1192	14.7758	1003	14.7758	1035
10.8817	1264	14.7963	1002	14.7963	1085
10.894	1309	14.8168	1044	14.8168	1053
10.9063	1285	14.8373	1042	14.8373	1021
10.9185	1209	14.8577	1028	14.8577	1100
10.9308	1327	14.8782	949	14.8782	1093
10.9431	1306	14.8987	1030	14.8987	1104
10.9554	1335	14.9192	972	14.9192	1025
10.9677	1303	14.9396	997	14.9396	1154
10.98	1254	14.9601	1049	14.9601	1053
10.9923	1228	14.9806	1057	14.9806	1029
11.0045	1238	15.001	1028	15.001	1047
11.0168	1224	15.0215	1035	15.0215	1038
11.0291	1252	15.042	1001	15.042	1048
11.0414	1327	15.0625	1014	15.0625	1032
11.0537	1237	15.083	1008	15.083	1046
11.066	1193	15.1034	1019	15.1034	1099
11.0782	1222	15.1239	1054	15.1239	1078
11.0905	1282	15.1444	1054	15.1444	1062
11.1028	1272	15.1648	983	15.1648	1056
11.1151	1335	15.1853	1071	15.1853	1043
11.1274	1269	15.2058	1107	15.2058	1084
11.1397	1250	15.2263	1035	15.2263	1026
11.152	1202	15.2467	1083	15.2467	1125
11.1642	1275	15.2672	1065	15.2672	994
11.1765	1283	15.2877	1030	15.2877	1078
11.1888	1278	15.3082	1120	15.3082	1054
11.2011	1282	15.3286	1139	15.3286	1116
11.2134	1231	15.3491	1116	15.3491	1099
11.2257	1344	15.3696	1108	15.3696	1066
11.2379	1310	15.3901	1152	15.3901	1000
11.2502	1309	15.4105	1203	15.4105	1085
11.2625	1280	15.431	1167	15.431	1118
11.2748	1275	15.4515	1130	15.4515	1039
11.2871	1259	15.4719	1228	15.4719	1119
11.2994	1257	15.4924	1298	15.4924	1105
11.3116	1277	15.5129	1239	15.5129	1074
11.3239	1207	15.5334	1239	15.5334	1066
11.3362	1227	15.5539	1210	15.5539	1100
11.3485	1349	15.5743	1212	15.5743	1073
11.3608	1259	15.5948	1247	15.5948	1064
11.3731	1243	15.6153	1258	15.6153	1028
11.3854	1284	15.6357	1188	15.6357	1056
11.3976	1246	15.6562	1199	15.6562	1086
11.4099	1263	15.6767	1083	15.6767	1117
11.4222	1274	15.6972	1067	15.6972	1077
11.4345	1262	15.7176	1087	15.7176	1025
11.4468	1315	15.7381	1053	15.7381	1086
11.4591	1269	15.7586	1058	15.7586	1064
11.4713	1313	15.7791	1087	15.7791	1135
11.4836	1281	15.7995	1052	15.7995	1095
11.4959	1309	15.82	1046	15.82	1152
11.5082	1239	15.8405	1029	15.8405	1074
11.5205	1307	15.861	1000	15.861	1137
11.5328	1290	15.8814	1044	15.8814	1061
11.545	1203	15.9019	1025	15.9019	1055
11.5573	1219	15.9224	1085	15.9224	1051
11.5696	1248	15.9428	1040	15.9428	1103
11.5819	1277	15.9633	1033	15.9633	1161
11.5942	1288	15.9838	1123	15.9838	1121
11.6065	1254	16.0043	1061	16.0043	1095
11.6188	1312	16.0248	1093	16.0248	1051
11.631	1233	16.0452	1032	16.0452	1123
11.6433	1265	16.0657	1076	16.0657	1106
11.6556	1254	16.0862	1002	16.0862	1146
11.6679	1280	16.1066	1097	16.1066	1038
11.6802	1287	16.1271	1065	16.1271	1087
11.6925	1229	16.1476	1076	16.1476	1108
11.7047	1287	16.1681	1062	16.1681	1138
11.717	1305	16.1885	1066	16.1885	1022
11.7293	1267	16.209	1074	16.209	1125
11.7416	1287	16.2295	1109	16.2295	1112
11.7539	1262	16.25	1077	16.25	1048
11.7662	1272	16.2704	1060	16.2704	1135
11.7785	1286	16.2909	1064	16.2909	1074
11.7907	1268	16.3114	1075	16.3114	1085
11.803	1248	16.3319	1083	16.3319	1071
11.8153	1222	16.3523	1007	16.3523	1123
11.8276	1287	16.3728	1029	16.3728	1084
11.8399	1237	16.3933	1074	16.3933	1104
11.8522	1326	16.4138	1103	16.4138	1036
11.8644	1298	16.4342	1073	16.4342	1107
11.8767	1226	16.4547	1107	16.4547	1062
11.889	1217	16.4752	1071	16.4752	1137
11.9013	1251	16.4957	1090	16.4957	1152
11.9136	1265	16.5161	1082	16.5161	1146
11.9259	1261	16.5366	1098	16.5366	1161
11.9381	1242	16.5571	1059	16.5571	1093
11.9504	1227	16.5775	1094	16.5775	1149
11.9627	1315	16.598	1081	16.598	1176
11.975	1249	16.6185	1049	16.6185	1125
11.9873	1257	16.639	1083	16.639	1169
11.9996	1337	16.6594	1109	16.6594	1142
12.0119	1231	16.6799	1174	16.6799	1150
12.0241	1233	16.7004	1117	16.7004	1129
12.0364	1235	16.7209	1046	16.7209	1113
12.0487	1275	16.7413	1111	16.7413	1214
12.061	1269	16.7618	1084	16.7618	1139
12.0733	1345	16.7823	1119	16.7823	1189
12.0856	1289	16.8028	1074	16.8028	1133
12.0978	1250	16.8232	1165	16.8232	1171
12.1101	1266	16.8437	1101	16.8437	1148
12.1224	1171	16.8642	1153	16.8642	1093
12.1347	1298	16.8847	1064	16.8847	1165
12.147	1256	16.9051	1099	16.9051	1164
12.1593	1314	16.9256	1119	16.9256	1228
12.1716	1220	16.9461	1076	16.9461	1190
12.1838	1251	16.9666	1078	16.9666	1155
12.1961	1260	16.987	1074	16.987	1095
12.2084	1233	17.0075	1130	17.0075	1104
12.2207	1301	17.028	1138	17.028	1169
12.233	1303	17.0484	1088	17.0484	1194
12.2453	1274	17.0689	1123	17.0689	1145
12.2575	1292	17.0894	1105	17.0894	1143
12.2698	1302	17.1099	1061	17.1099	1226
12.2821	1286	17.1303	1125	17.1303	1173
12.2944	1270	17.1508	1143	17.1508	1194
12.3067	1272	17.1713	1088	17.1713	1232
12.319	1220	17.1918	1138	17.1918	1154
12.3312	1316	17.2122	1162	17.2122	1151
12.3435	1205	17.2327	1089	17.2327	1137
12.3558	1295	17.2532	1117	17.2532	1186
12.3681	1279	17.2737	1137	17.2737	1188
12.3804	1293	17.2941	1085	17.2941	1169
12.3927	1289	17.3146	1154	17.3146	1193
12.405	1324	17.3351	1187	17.3351	1208
12.4172	1313	17.3556	1173	17.3556	1179
12.4295	1224	17.376	1178	17.376	1219
12.4418	1298	17.3965	1123	17.3965	1214
12.4541	1333	17.417	1184	17.417	1224
12.4664	1260	17.4374	1147	17.4374	1225
12.4787	1294	17.4579	1163	17.4579	1222
12.4909	1279	17.4784	1178	17.4784	1236
12.5032	1244	17.4989	1210	17.4989	1168
12.5155	1195	17.5193	1122	17.5193	1209
12.5278	1268	17.5398	1175	17.5398	1135
12.5401	1276	17.5603	1145	17.5603	1221
12.5524	1297	17.5808	1126	17.5808	1166
12.5647	1264	17.6012	1153	17.6012	1168
12.5769	1248	17.6217	1216	17.6217	1270
12.5892	1285	17.6422	1153	17.6422	1248
12.6015	1220	17.6627	1176	17.6627	1190
12.6138	1289	17.6831	1112	17.6831	1180
12.6261	1270	17.7036	1136	17.7036	1237
12.6384	1238	17.7241	1203	17.7241	1275
12.6506	1256	17.7446	1203	17.7446	1218
12.6629	1304	17.765	1139	17.765	1209
12.6752	1273	17.7855	1185	17.7855	1235
12.6875	1306	17.806	1257	17.806	1246
12.6998	1250	17.8265	1187	17.8265	1284
12.7121	1246	17.8469	1257	17.8469	1237
12.7243	1306	17.8674	1263	17.8674	1213
12.7366	1292	17.8879	1219	17.8879	1272
12.7489	1258	17.9083	1295	17.9083	1325
12.7612	1208	17.9288	1247	17.9288	1206
12.7735	1246	17.9493	1247	17.9493	1211
12.7858	1283	17.9698	1236	17.9698	1243
12.7981	1229	17.9902	1246	17.9902	1348
12.8103	1234	18.0107	1209	18.0107	1246
12.8226	1276	18.0312	1237	18.0312	1254
12.8349	1276	18.0517	1326	18.0517	1301
12.8472	1270	18.0721	1287	18.0721	1211
12.8595	1251	18.0926	1272	18.0926	1232
12.8718	1308	18.1131	1290	18.1131	1324
12.884	1213	18.1336	1288	18.1336	1216
12.8963	1267	18.154	1230	18.154	1192
12.9086	1251	18.1745	1257	18.1745	1214
12.9209	1260	18.195	1270	18.195	1247
12.9332	1312	18.2155	1249	18.2155	1245
12.9455	1308	18.2359	1250	18.2359	1331
12.9578	1277	18.2564	1354	18.2564	1291
12.97	1364	18.2769	1298	18.2769	1288
12.9823	1276	18.2974	1315	18.2974	1281
12.9946	1352	18.3178	1320	18.3178	1292
13.0069	1255	18.3383	1276	18.3383	1361
13.0192	1326	18.3588	1250	18.3588	1283
13.0315	1268	18.3792	1265	18.3792	1278
13.0437	1284	18.3997	1311	18.3997	1332
13.056	1276	18.4202	1271	18.4202	1372
13.0683	1298	18.4407	1252	18.4407	1284
13.0806	1292	18.4611	1300	18.4611	1347
13.0929	1267	18.4816	1243	18.4816	1342
13.1052	1352	18.5021	1270	18.5021	1314
13.1174	1297	18.5226	1336	18.5226	1339
13.1297	1277	18.543	1311	18.543	1335
13.142	1254	18.5635	1341	18.5635	1336
13.1543	1302	18.584	1289	18.584	1333
13.1666	1313	18.6045	1274	18.6045	1289
13.1789	1225	18.6249	1314	18.6249	1435
13.1912	1271	18.6454	1256	18.6454	1308
13.2034	1279	18.6659	1268	18.6659	1320
13.2157	1256	18.6864	1325	18.6864	1422
13.228	1291	18.7068	1312	18.7068	1335
13.2403	1225	18.7273	1340	18.7273	1320
13.2526	1281	18.7478	1309	18.7478	1388
13.2649	1309	18.7683	1306	18.7683	1386
13.2771	1310	18.7887	1308	18.7887	1448
13.2894	1252	18.8092	1314	18.8092	1375
13.3017	1231	18.8297	1307	18.8297	1393
13.314	1334	18.8501	1362	18.8501	1344
13.3263	1288	18.8706	1424	18.8706	1398
13.3386	1283	18.8911	1299	18.8911	1346
13.3509	1338	18.9116	1400	18.9116	1399
13.3631	1223	18.9321	1215	18.9321	1441
13.3754	1340	18.9525	1283	18.9525	1391
13.3877	1290	18.973	1312	18.973	1420
13.4	1321	18.9935	1343	18.9935	1382
13.4123	1303	19.0139	1278	19.0139	1418
13.4246	1195	19.0344	1354	19.0344	1437
13.4368	1281	19.0549	1424	19.0549	1392
13.4491	1301	19.0754	1332	19.0754	1385
13.4614	1285	19.0958	1323	19.0958	1400
13.4737	1270	19.1163	1362	19.1163	1447
13.486	1282	19.1368	1343	19.1368	1330
13.4983	1298	19.1573	1397	19.1573	1430
13.5105	1316	19.1777	1393	19.1777	1369
13.5228	1331	19.1982	1374	19.1982	1459
13.5351	1335	19.2187	1406	19.2187	1483
13.5474	1327	19.2392	1417	19.2392	1408
13.5597	1334	19.2596	1400	19.2596	1449
13.572	1286	19.2801	1348	19.2801	1512
13.5843	1346	19.3006	1394	19.3006	1423
13.5965	1327	19.321	1411	19.321	1458
13.6088	1293	19.3415	1434	19.3415	1401
13.6211	1342	19.362	1363	19.362	1416
13.6334	1271	19.3825	1386	19.3825	1473
13.6457	1329	19.403	1372	19.403	1408
13.658	1394	19.4234	1390	19.4234	1427
13.6702	1338	19.4439	1379	19.4439	1453
13.6825	1306	19.4644	1382	19.4644	1515
13.6948	1356	19.4848	1480	19.4848	1479
13.7071	1330	19.5053	1385	19.5053	1553
13.7194	1275	19.5258	1392	19.5258	1495
13.7317	1390	19.5463	1394	19.5463	1450
13.744	1330	19.5667	1393	19.5667	1484
13.7562	1301	19.5872	1387	19.5872	1497
13.7685	1351	19.6077	1393	19.6077	1438
13.7808	1323	19.6282	1412	19.6282	1503
13.7931	1421	19.6486	1464	19.6486	1455
13.8054	1416	19.6691	1475	19.6691	1439
13.8177	1401	19.6896	1478	19.6896	1428
13.8299	1455	19.7101	1361	19.7101	1567
13.8422	1523	19.7305	1534	19.7305	1596
13.8545	1399	19.751	1453	19.751	1573
13.8668	1462	19.7715	1502	19.7715	1524
13.8791	1523	19.7919	1451	19.7919	1465
13.8914	1439	19.8124	1465	19.8124	1507
13.9036	1507	19.8329	1448	19.8329	1546
13.9159	1501	19.8534	1513	19.8534	1535
13.9282	1624	19.8739	1519	19.8739	1542
13.9405	1660	19.8943	1535	19.8943	1480
13.9528	1705	19.9148	1555	19.9148	1470
13.9651	1655	19.9353	1437	19.9353	1604
13.9774	1722	19.9557	1539	19.9557	1606
13.9896	1818	19.9762	1496	19.9762	1587
14.0019	1810	19.9967	1506	19.9967	1566
14.0142	1925	20.0172	1507	20.0172	1592
14.0265	1913	20.0376	1476	20.0376	1568
14.0388	2086	20.0581	1525	20.0581	1550
14.0511	2269	20.0786	1530	20.0786	1479
14.0633	2278	20.0991	1529	20.0991	1552
14.0756	2379	20.1195	1483	20.1195	1574
14.0879	2498	20.14	1487	20.14	1562
14.1002	2629	20.1605	1518	20.1605	1591
14.1125	2495	20.181	1578	20.181	1567
14.1248	2678	20.2014	1528	20.2014	1655
14.1371	2548	20.2219	1566	20.2219	1576
14.1493	2581	20.2424	1569	20.2424	1614
14.1616	2472	20.2629	1511	20.2629	1665
14.1739	2253	20.2833	1599	20.2833	1556
14.1862	2241	20.3038	1605	20.3038	1643
14.1985	2203	20.3243	1620	20.3243	1587
14.2108	2038	20.3448	1583	20.3448	1633
14.223	1917	20.3652	1569	20.3652	1660
14.2353	1845	20.3857	1654	20.3857	1653
14.2476	1772	20.4062	1664	20.4062	1642
14.2599	1697	20.4266	1557	20.4266	1658
14.2722	1618	20.4471	1657	20.4471	1675
14.2845	1644	20.4676	1611	20.4676	1628
14.2967	1686	20.4881	1625	20.4881	1659
14.309	1696	20.5085	1625	20.5085	1676
14.3213	1642	20.529	1600	20.529	1677
14.3336	1574	20.5495	1627	20.5495	1676
14.3459	1580	20.57	1708	20.57	1663
14.3582	1552	20.5904	1653	20.5904	1606
14.3705	1548	20.6109	1661	20.6109	1691
14.3827	1631	20.6314	1705	20.6314	1633
14.395	1672	20.6519	1589	20.6519	1696
14.4073	1611	20.6723	1681	20.6723	1732
14.4196	1601	20.6928	1584	20.6928	1589
14.4319	1629	20.7133	1591	20.7133	1734
14.4442	1574	20.7338	1706	20.7338	1689
14.4564	1538	20.7542	1665	20.7542	1685
14.4687	1559	20.7747	1678	20.7747	1722
14.481	1703	20.7952	1711	20.7952	1751
14.4933	1686	20.8157	1620	20.8157	1739
14.5056	1734	20.8361	1697	20.8361	1766
14.5179	1756	20.8566	1651	20.8566	1722
14.5301	1722	20.8771	1709	20.8771	1741
14.5424	1714	20.8975	1692	20.8975	1686
14.5547	1761	20.918	1651	20.918	1721
14.567	1814	20.9385	1783	20.9385	1760
14.5793	1838	20.959	1748	20.959	1745
14.5916	1944	20.9794	1622	20.9794	1768
14.6039	1817	20.9999	1731	20.9999	1764
14.6161	1863	21.0204	1667	21.0204	1768
14.6284	2030	21.0409	1710	21.0409	1701
14.6407	2073	21.0613	1732	21.0613	1761
14.653	1968	21.0818	1685	21.0818	1829
14.6653	2065	21.1023	1739	21.1023	1798
14.6776	2074	21.1228	1739	21.1228	1717
14.6898	2150	21.1432	1659	21.1432	1730
14.7021	2266	21.1637	1686	21.1637	1845
14.7144	2378	21.1842	1737	21.1842	1786
14.7267	2378	21.2047	1750	21.2047	1821
14.739	2534	21.2251	1692	21.2251	1795
14.7513	2595	21.2456	1753	21.2456	1817
14.7636	2630	21.2661	1752	21.2661	1674
14.7758	2825	21.2865	1803	21.2865	1832
14.7881	2920	21.307	1750	21.307	1792
14.8004	2961	21.3275	1738	21.3275	1789
14.8127	3059	21.348	1822	21.348	1870
14.825	3213	21.3684	1814	21.3684	1835
14.8373	3413	21.3889	1717	21.3889	1878
14.8495	3547	21.4094	1748	21.4094	1815
14.8618	3674	21.4299	1804	21.4299	1840
14.8741	3727	21.4503	1775	21.4503	1870
14.8864	4074	21.4708	1831	21.4708	1867
14.8987	4188	21.4913	1790	21.4913	1794
14.911	4205	21.5118	1813	21.5118	1850
14.9232	4533	21.5322	1812	21.5322	1797
14.9355	4628	21.5527	1815	21.5527	1891
14.9478	4846	21.5732	1735	21.5732	1862
14.9601	5021	21.5937	1774	21.5937	1843
14.9724	5096	21.6141	1842	21.6141	1873
14.9847	5261	21.6346	1889	21.6346	1903
14.997	5232	21.6551	1877	21.6551	1930
15.0092	5370	21.6756	1788	21.6756	1845
15.0215	5417	21.696	1778	21.696	1872
15.0338	5281	21.7165	1782	21.7165	1877
15.0461	5235	21.737	1838	21.737	1920
15.0584	5161	21.7574	1836	21.7574	1885
15.0707	5038	21.7779	1803	21.7779	1916
15.0829	4971	21.7984	1816	21.7984	1904
15.0952	4875	21.8189	1856	21.8189	1922
15.1075	4703	21.8393	1752	21.8393	1936
15.1198	4479	21.8598	1908	21.8598	1973
15.1321	4182	21.8803	1799	21.8803	1916
15.1444	4072	21.9008	1803	21.9008	1911
15.1567	3831	21.9212	1832	21.9212	1747
15.1689	3587	21.9417	1868	21.9417	1812
15.1812	3484	21.9622	1912	21.9622	1888
15.1935	3151	21.9827	1899	21.9827	1934
15.2058	3039	22.0031	1916	22.0031	1995
15.2181	2906	22.0236	1800	22.0236	1902
15.2304	2839	22.0441	1848	22.0441	2001
15.2426	2687	22.0646	1898	22.0646	1988
15.2549	2578	22.085	1791	22.085	1987
15.2672	2346	22.1055	1988	22.1055	1959
15.2795	2385	22.126	1863	22.126	1922
15.2918	2294	22.1465	1941	22.1465	1906
15.3041	2169	22.1669	1837	22.1669	2029
15.3163	2094	22.1874	1931	22.1874	1935
15.3286	2068	22.2079	1897	22.2079	1945
15.3409	2021	22.2283	1977	22.2283	1986
15.3532	1972	22.2488	1844	22.2488	1978
15.3655	1936	22.2693	1917	22.2693	1978
15.3778	1919	22.2898	1910	22.2898	1959
15.3901	1813	22.3102	1885	22.3102	1948
15.4023	1676	22.3307	1858	22.3307	1973
15.4146	1785	22.3512	1939	22.3512	2004
15.4269	1677	22.3717	1972	22.3717	1979
15.4392	1688	22.3921	1824	22.3921	1976
15.4515	1576	22.4126	2026	22.4126	1964
15.4638	1707	22.4331	1943	22.4331	1925
15.476	1615	22.4536	1953	22.4536	2005
15.4883	1601	22.474	1941	22.474	2032
15.5006	1610	22.4945	1939	22.4945	2042
15.5129	1638	22.515	1958	22.515	2092
15.5252	1543	22.5355	1935	22.5355	1987
15.5375	1544	22.5559	1903	22.5559	2039
15.5498	1592	22.5764	1947	22.5764	2028
15.562	1487	22.5969	1920	22.5969	2051
15.5743	1462	22.6174	1946	22.6174	1990
15.5866	1458	22.6378	1951	22.6378	2044
15.5989	1536	22.6583	1934	22.6583	2062
15.6112	1489	22.6788	2021	22.6788	2110
15.6235	1520	22.6992	1986	22.6992	2051
15.6357	1484	22.7197	1955	22.7197	2151
15.648	1443	22.7402	2017	22.7402	2156
15.6603	1402	22.7607	1973	22.7607	2064
15.6726	1399	22.7812	1985	22.7812	2002
15.6849	1467	22.8016	2046	22.8016	2115
15.6972	1422	22.8221	1893	22.8221	2011
15.7094	1393	22.8426	2027	22.8426	2083
15.7217	1382	22.863	1954	22.863	2157
15.734	1316	22.8835	1981	22.8835	2037
15.7463	1364	22.904	2092	22.904	2099
15.7586	1392	22.9245	2037	22.9245	2110
15.7709	1399	22.9449	1984	22.9449	2024
15.7832	1361	22.9654	1943	22.9654	2191
15.7954	1356	22.9859	2072	22.9859	2057
15.8077	1433	23.0064	2063	23.0064	2071
15.82	1370	23.0268	1983	23.0268	2128
15.8323	1424	23.0473	2044	23.0473	2044
15.8446	1411	23.0678	2011	23.0678	2116
15.8569	1333	23.0883	2121	23.0883	2131
15.8691	1356	23.1087	2059	23.1087	2164
15.8814	1326	23.1292	2139	23.1292	2063
15.8937	1325	23.1497	2146	23.1497	2059
15.906	1357	23.1701	2111	23.1701	2119
15.9183	1365	23.1906	2128	23.1906	2149
15.9306	1313	23.2111	2080	23.2111	2157
15.9429	1316	23.2316	2093	23.2316	2199
15.9551	1433	23.2521	2027	23.2521	2126
15.9674	1284	23.2725	2132	23.2725	2145
15.9797	1329	23.293	2077	23.293	2275
15.992	1351	23.3135	2069	23.3135	2159
16.0043	1281	23.3339	2074	23.3339	2170
16.0166	1412	23.3544	2069	23.3544	2273
16.0288	1253	23.3749	2112	23.3749	2171
16.0411	1280	23.3954	2092	23.3954	2128
16.0534	1249	23.4158	2044	23.4158	2150
16.0657	1244	23.4363	2182	23.4363	2143
16.078	1318	23.4568	2104	23.4568	2170
16.0903	1275	23.4773	2116	23.4773	2158
16.1025	1312	23.4977	2110	23.4977	2210
16.1148	1291	23.5182	2010	23.5182	2225
16.1271	1331	23.5387	2113	23.5387	2310
16.1394	1287	23.5592	2145	23.5592	2096
16.1517	1298	23.5796	2113	23.5796	2239
16.164	1226	23.6001	2058	23.6001	2195
16.1763	1308	23.6206	2151	23.6206	2277
16.1885	1307	23.641	2097	23.641	2255
16.2008	1319	23.6615	2180	23.6615	2264
16.2131	1300	23.682	2104	23.682	2167
16.2254	1290	23.7025	2177	23.7025	2191
16.2377	1335	23.723	2153	23.723	2235
16.25	1279	23.7434	2150	23.7434	2316
16.2622	1212	23.7639	2163	23.7639	2235
16.2745	1287	23.7844	2160	23.7844	2257
16.2868	1240	23.8048	2212	23.8048	2228
16.2991	1292	23.8253	2271	23.8253	2191
16.3114	1323	23.8458	2167	23.8458	2254
16.3237	1352	23.8663	2287	23.8663	2136
16.336	1284	23.8867	2235	23.8867	2240
16.3482	1217	23.9072	2331	23.9072	2189
16.3605	1263	23.9277	2274	23.9277	2234
16.3728	1336	23.9482	2339	23.9482	2265
16.3851	1265	23.9686	2307	23.9686	2250
16.3974	1218	23.9891	2402	23.9891	2224
16.4097	1261	24.0096	2282	24.0096	2286
16.4219	1267	24.0301	2313	24.0301	2283
16.4342	1247	24.0505	2308	24.0505	2318
16.4465	1293	24.071	2279	24.071	2343
16.4588	1276	24.0915	2237	24.0915	2214
16.4711	1320	24.112	2213	24.112	2270
16.4834	1228	24.1324	2160	24.1324	2199
16.4956	1221	24.1529	2145	24.1529	2309
16.5079	1294	24.1734	2138	24.1734	2383
16.5202	1268	24.1939	2353	24.1939	2160
16.5325	1253	24.2143	2193	24.2143	2327
16.5448	1230	24.2348	2200	24.2348	2372
16.5571	1306	24.2553	2130	24.2553	2304
16.5694	1247	24.2757	2198	24.2757	2281
16.5816	1279	24.2962	2128	24.2962	2364
16.5939	1262	24.3167	2130	24.3167	2370
16.6062	1286	24.3372	2153	24.3372	2294
16.6185	1270	24.3576	2179	24.3576	2287
16.6308	1280	24.3781	2229	24.3781	2432
16.6431	1244	24.3986	2111	24.3986	2227
16.6553	1282	24.4191	2154	24.4191	2303
16.6676	1282	24.4395	2185	24.4395	2312
16.6799	1286	24.46	2170	24.46	2337
16.6922	1350	24.4805	2210	24.4805	2314
16.7045	1276	24.501	2132	24.501	2372
16.7168	1244	24.5214	2289	24.5214	2267
16.7291	1256	24.5419	2197	24.5419	2329
16.7413	1244	24.5624	2191	24.5624	2361
16.7536	1288	24.5829	2156	24.5829	2310
16.7659	1263	24.6033	2152	24.6033	2316
16.7782	1196	24.6238	2318	24.6238	2386
16.7905	1244	24.6443	2248	24.6443	2367
16.8028	1252	24.6648	2241	24.6648	2267
16.815	1193	24.6852	2200	24.6852	2520
16.8273	1268	24.7057	2254	24.7057	2368
16.8396	1243	24.7262	2230	24.7262	2337
16.8519	1299	24.7466	2274	24.7466	2270
16.8642	1208	24.7671	2178	24.7671	2353
16.8765	1242	24.7876	2266	24.7876	2397
16.8887	1297	24.8081	2267	24.8081	2370
16.901	1271	24.8285	2222	24.8285	2358
16.9133	1280	24.849	2301	24.849	2375
16.9256	1210	24.8695	2242	24.8695	2219
16.9379	1280	24.89	2294	24.89	2347
16.9502	1243	24.9104	2294	24.9104	2283
16.9625	1245	24.9309	2331	24.9309	2370
16.9747	1302	24.9514	2358	24.9514	2265
16.987	1264	24.9719	2298	24.9719	2302
16.9993	1235	24.9923	2352	24.9923	2380
17.0116	1271	25.0128	2206	25.0128	2305
17.0239	1264	25.0333	2350	25.0333	2337
17.0362	1222	25.0538	2277	25.0538	2364
17.0484	1277	25.0742	2333	25.0742	2318
17.0607	1256	25.0947	2400	25.0947	2373
17.073	1235	25.1152	2434	25.1152	2316
17.0853	1293	25.1356	2308	25.1356	2402
17.0976	1322	25.1561	2279	25.1561	2452
17.1099	1254	25.1766	2356	25.1766	2335
17.1222	1239	25.1971	2224	25.1971	2339
17.1344	1291	25.2175	2238	25.2175	2405
17.1467	1271	25.238	2359	25.238	2385
17.159	1273	25.2585	2272	25.2585	2348
17.1713	1333	25.279	2271	25.279	2448
17.1836	1293	25.2994	2292	25.2994	2432
17.1959	1299	25.3199	2344	25.3199	2357
17.2081	1299	25.3404	2218	25.3404	2408
17.2204	1272	25.3609	2385	25.3609	2403
17.2327	1351	25.3813	2294	25.3813	2378
17.245	1251	25.4018	2279	25.4018	2446
17.2573	1328	25.4223	2355	25.4223	2382
17.2696	1267	25.4428	2462	25.4428	2351
17.2818	1210	25.4632	2410	25.4632	2486
17.2941	1258	25.4837	2365	25.4837	2415
17.3064	1227	25.5042	2445	25.5042	2407
17.3187	1295	25.5247	2305	25.5247	2397
17.331	1263	25.5451	2488	25.5451	2439
17.3433	1222	25.5656	2498	25.5656	2390
17.3556	1242	25.5861	2381	25.5861	2348
17.3678	1242	25.6065	2431	25.6065	2557
17.3801	1276	25.627	2582	25.627	2328
17.3924	1291	25.6475	2376	25.6475	2356
17.4047	1305	25.668	2391	25.668	2354
17.417	1279	25.6884	2462	25.6884	2379
17.4293	1218	25.7089	2433	25.7089	2390
17.4415	1352	25.7294	2419	25.7294	2463
17.4538	1332	25.7499	2532	25.7499	2405
17.4661	1314	25.7703	2399	25.7703	2425
17.4784	1298	25.7908	2399	25.7908	2305
17.4907	1281	25.8113	2421	25.8113	2361
17.503	1246	25.8318	2327	25.8318	2384
17.5153	1298	25.8522	2394	25.8522	2389
17.5275	1314	25.8727	2318	25.8727	2479
17.5398	1331	25.8932	2357	25.8932	2420
17.5521	1349	25.9137	2296	25.9137	2416
17.5644	1296	25.9341	2339	25.9341	2375
17.5767	1322	25.9546	2247	25.9546	2404
17.589	1327	25.9751	2263	25.9751	2434
17.6012	1261	25.9956	2317	25.9956	2423
17.6135	1350	26.016	2303	26.016	2327
17.6258	1300	26.0365	2303	26.0365	2354
17.6381	1331	26.057	2354	26.057	2353
17.6504	1291	26.0774	2242	26.0774	2396
17.6627	1300	26.0979	2312	26.0979	2348
17.6749	1297	26.1184	2307	26.1184	2423
17.6872	1349	26.1389	2169	26.1389	2437
17.6995	1281	26.1593	2196	26.1593	2493
17.7118	1350	26.1798	2264	26.1798	2437
17.7241	1266	26.2003	2315	26.2003	2411
17.7364	1264	26.2208	2264	26.2208	2439
17.7487	1330	26.2412	2272	26.2412	2466
17.7609	1235	26.2617	2204	26.2617	2307
17.7732	1318	26.2822	2198	26.2822	2439
17.7855	1341	26.3027	2215	26.3027	2428
17.7978	1332	26.3231	2283	26.3231	2369
17.8101	1395	26.3436	2282	26.3436	2400
17.8224	1331	26.3641	2322	26.3641	2398
17.8346	1327	26.3846	2269	26.3846	2453
17.8469	1313	26.405	2279	26.405	2361
17.8592	1337	26.4255	2228	26.4255	2432
17.8715	1345	26.446	2278	26.446	2467
17.8838	1320	26.4665	2293	26.4665	2385
17.8961	1290	26.4869	2268	26.4869	2441
17.9083	1366	26.5074	2315	26.5074	2380
17.9206	1295	26.5279	2244	26.5279	2397
17.9329	1369	26.5483	2274	26.5483	2427
17.9452	1331	26.5688	2280	26.5688	2428
17.9575	1279	26.5893	2184	26.5893	2504
17.9698	1307	26.6098	2316	26.6098	2414
17.9821	1333	26.6303	2274	26.6303	2428
17.9943	1357	26.6507	2318	26.6507	2446
18.0066	1344	26.6712	2315	26.6712	2302
18.0189	1317	26.6917	2220	26.6917	2378
18.0312	1330	26.7121	2249	26.7121	2395
18.0435	1342	26.7326	2305	26.7326	2381
18.0558	1364	26.7531	2249	26.7531	2407
18.068	1330	26.7736	2265	26.7736	2377
18.0803	1302	26.794	2250	26.794	2384
18.0926	1323	26.8145	2216	26.8145	2380
18.1049	1382	26.835	2315	26.835	2462
18.1172	1305	26.8555	2326	26.8555	2412
18.1295	1301	26.8759	2348	26.8759	2406
18.1418	1332	26.8964	2308	26.8964	2385
18.154	1313	26.9169	2435	26.9169	2449
18.1663	1306	26.9374	2294	26.9374	2319
18.1786	1290	26.9578	2316	26.9578	2419
18.1909	1306	26.9783	2327	26.9783	2381
18.2032	1285	26.9988	2331	26.9988	2506
18.2155	1320	27.0192	2326	27.0192	2337
18.2277	1315	27.0397	2353	27.0397	2473
18.24	1235	27.0602	2393	27.0602	2416
18.2523	1318	27.0807	2339	27.0807	2410
18.2646	1267	27.1012	2374	27.1012	2457
18.2769	1257	27.1216	2382	27.1216	2439
18.2892	1302	27.1421	2415	27.1421	2434
18.3014	1320	27.1626	2453	27.1626	2389
18.3137	1299	27.183	2420	27.183	2302
18.326	1324	27.2035	2498	27.2035	2335
18.3383	1322	27.224	2531	27.224	2375
18.3506	1274	27.2445	2491	27.2445	2341
18.3629	1302	27.2649	2505	27.2649	2410
18.3752	1241	27.2854	2552	27.2854	2373
18.3874	1338	27.3059	2483	27.3059	2405
18.3997	1319	27.3264	2518	27.3264	2466
18.412	1311	27.3468	2465	27.3468	2354
18.4243	1316	27.3673	2483	27.3673	2418
18.4366	1374	27.3878	2584	27.3878	2467
18.4489	1272	27.4083	2534	27.4083	2409
18.4611	1344	27.4287	2627	27.4287	2374
18.4734	1317	27.4492	2591	27.4492	2435
18.4857	1223	27.4697	2655	27.4697	2505
18.498	1267	27.4901	2594	27.4901	2385
18.5103	1300	27.5106	2592	27.5106	2383
18.5226	1243	27.5311	2551	27.5311	2452
18.5349	1286	27.5516	2595	27.5516	2391
18.5471	1285	27.5721	2625	27.5721	2514
18.5594	1366	27.5925	2465	27.5925	2446
18.5717	1268	27.613	2555	27.613	2425
18.584	1291	27.6335	2460	27.6335	2404
18.5963	1280	27.6539	2447	27.6539	2406
18.6086	1342	27.6744	2408	27.6744	2398
18.6208	1324	27.6949	2390	27.6949	2409
18.6331	1299	27.7154	2373	27.7154	2430
18.6454	1303	27.7358	2329	27.7358	2364
18.6577	1284	27.7563	2313	27.7563	2339
18.67	1378	27.7768	2414	27.7768	2353
18.6823	1298	27.7973	2346	27.7973	2326
18.6945	1305	27.8177	2396	27.8177	2396
18.7068	1322	27.8382	2313	27.8382	2363
18.7191	1294	27.8587	2290	27.8587	2358
18.7314	1343	27.8792	2206	27.8792	2376
18.7437	1251	27.8996	2301	27.8996	2439
18.756	1347	27.9201	2369	27.9201	2447
18.7683	1278	27.9406	2224	27.9406	2370
18.7805	1331	27.9611	2357	27.9611	2468
18.7928	1295	27.9815	2364	27.9815	2390
18.8051	1341	28.002	2332	28.002	2401
18.8174	1260	28.0225	2266	28.0225	2441
18.8297	1343	28.043	2201	28.043	2500
18.842	1262	28.0634	2214	28.0634	2433
18.8542	1300	28.0839	2237	28.0839	2302
18.8665	1402	28.1044	2240	28.1044	2388
18.8788	1287	28.1248	2235	28.1248	2429
18.8911	1330	28.1453	2298	28.1453	2387
18.9034	1320	28.1658	2269	28.1658	2440
18.9157	1261	28.1863	2302	28.1863	2420
18.928	1363	28.2067	2165	28.2067	2414
18.9402	1393	28.2272	2334	28.2272	2404
18.9525	1359	28.2477	2276	28.2477	2406
18.9648	1339	28.2682	2294	28.2682	2363
18.9771	1298	28.2886	2322	28.2886	2356
18.9894	1321	28.3091	2333	28.3091	2377
19.0017	1317	28.3296	2322	28.3296	2472
19.0139	1321	28.3501	2281	28.3501	2486
19.0262	1357	28.3705	2222	28.3705	2475
19.0385	1355	28.391	2279	28.391	2434
19.0508	1346	28.4115	2304	28.4115	2351
19.0631	1321	28.432	2271	28.432	2388
19.0754	1367	28.4524	2221	28.4524	2436
19.0876	1355	28.4729	2288	28.4729	2323
19.0999	1353	28.4934	2246	28.4934	2388
19.1122	1283	28.5139	2283	28.5139	2436
19.1245	1315	28.5343	2287	28.5343	2434
19.1368	1330	28.5548	2343	28.5548	2468
19.1491	1355	28.5753	2279	28.5753	2366
19.1614	1388	28.5957	2214	28.5957	2404
19.1736	1272	28.6162	2261	28.6162	2508
19.1859	1386	28.6367	2201	28.6367	2432
19.1982	1334	28.6572	2173	28.6572	2409
19.2105	1410	28.6776	2267	28.6776	2390
19.2228	1393	28.6981	2224	28.6981	2390
19.2351	1304	28.7186	2322	28.7186	2356
19.2473	1403	28.7391	2300	28.7391	2447
19.2596	1388	28.7595	2188	28.7595	2396
19.2719	1352	28.78	2252	28.78	2391
19.2842	1357	28.8005	2225	28.8005	2359
19.2965	1362	28.821	2173	28.821	2421
19.3088	1322	28.8414	2244	28.8414	2437
19.3211	1361	28.8619	2212	28.8619	2386
19.3333	1380	28.8824	2166	28.8824	2389
19.3456	1376	28.9029	2293	28.9029	2439
19.3579	1423	28.9233	2254	28.9233	2426
19.3702	1335	28.9438	2276	28.9438	2443
19.3825	1369	28.9643	2260	28.9643	2400
19.3948	1368	28.9847	2236	28.9847	2396
19.407	1320	29.0052	2281	29.0052	2379
19.4193	1381	29.0257	2174	29.0257	2419
19.4316	1375	29.0462	2289	29.0462	2423
19.4439	1302	29.0666	2157	29.0666	2445
19.4562	1452	29.0871	2154	29.0871	2330
19.4685	1327	29.1076	2128	29.1076	2362
19.4807	1392	29.1281	2184	29.1281	2393
19.493	1440	29.1485	2251	29.1485	2445
19.5053	1430	29.169	2279	29.169	2444
19.5176	1451	29.1895	2189	29.1895	2315
19.5299	1364	29.21	2264	29.21	2332
19.5422	1414	29.2304	2214	29.2304	2326
19.5545	1448	29.2509	2199	29.2509	2454
19.5667	1390	29.2714	2276	29.2714	2362
19.579	1353	29.2919	2258	29.2919	2358
19.5913	1411	29.3123	2216	29.3123	2420
19.6036	1389	29.3328	2190	29.3328	2402
19.6159	1477	29.3533	2174	29.3533	2445
19.6282	1364	29.3738	2230	29.3738	2372
19.6404	1447	29.3942	2262	29.3942	2383
19.6527	1419	29.4147	2290	29.4147	2384
19.665	1462	29.4352	2299	29.4352	2341
19.6773	1400	29.4556	2271	29.4556	2369
19.6896	1433	29.4761	2145	29.4761	2362
19.7019	1391	29.4966	2194	29.4966	2370
19.7142	1442	29.5171	2160	29.5171	2386
19.7264	1489	29.5375	2299	29.5375	2420
19.7387	1465	29.558	2250	29.558	2406
19.751	1436	29.5785	2318	29.5785	2339
19.7633	1465	29.599	2280	29.599	2407
19.7756	1451	29.6194	2221	29.6194	2360
19.7879	1446	29.6399	2272	29.6399	2346
19.8001	1511	29.6604	2256	29.6604	2317
19.8124	1526	29.6809	2295	29.6809	2379
19.8247	1470	29.7013	2269	29.7013	2391
19.837	1523	29.7218	2207	29.7218	2344
19.8493	1450	29.7423	2293	29.7423	2342
19.8616	1440	29.7628	2290	29.7628	2393
19.8738	1522	29.7832	2231	29.7832	2364
19.8861	1532	29.8037	2156	29.8037	2376
19.8984	1547	29.8242	2219	29.8242	2389
19.9107	1568	29.8447	2207	29.8447	2440
19.923	1531	29.8651	2163	29.8651	2402
19.9353	1600	29.8856	2160	29.8856	2346
19.9476	1517	29.9061	2087	29.9061	2313
19.9598	1520	29.9265	2229	29.9265	2402
19.9721	1491	29.947	2265	29.947	2368
19.9844	1526	29.9675	2227	29.9675	2320
19.9967	1555	29.988	2170	29.988	2410
20.009	1587	30.0084	2206	30.0084	2386
20.0213	1549
20.0335	1593
20.0458	1631
20.0581	1689
20.0704	1592
20.0827	1615
20.095	1614
20.1073	1619
20.1195	1688
20.1318	1608
20.1441	1684
20.1564	1658
20.1687	1699
20.181	1738
20.1932	1651
20.2055	1712
20.2178	1733
20.2301	1709
20.2424	1805
20.2547	1734
20.2669	1830
20.2792	1782
20.2915	1843
20.3038	1841
20.3161	1840
20.3284	1990
20.3407	1906
20.3529	1956
20.3652	2083
20.3775	2038
20.3898	2090
20.4021	2096
20.4144	2219
20.4266	2238
20.4389	2307
20.4512	2396
20.4635	2351
20.4758	2411
20.4881	2429
20.5004	2537
20.5126	2629
20.5249	2612
20.5372	2737
20.5495	2744
20.5618	2752
20.5741	2794
20.5863	2817
20.5986	2895
20.6109	2788
20.6232	2885
20.6355	2859
20.6478	2908
20.66	2796
20.6723	2850
20.6846	2886
20.6969	2815
20.7092	2740
20.7215	2787
20.7338	2756
20.746	2649
20.7583	2601
20.7706	2505
20.7829	2491
20.7952	2456
20.8075	2507
20.8197	2363
20.832	2392
20.8443	2388
20.8566	2369
20.8689	2335
20.8812	2257
20.8934	2325
20.9057	2363
20.918	2329
20.9303	2364
20.9426	2443
20.9549	2446
20.9672	2489
20.9794	2530
20.9917	2609
21.004	2834
21.0163	2760
21.0286	2911
21.0409	2952
21.0531	3160
21.0654	3164
21.0777	3432
21.09	3576
21.1023	3699
21.1146	3733
21.1269	3832
21.1391	3782
21.1514	3991
21.1637	3922
21.176	3759
21.1883	3808
21.2006	3641
21.2128	3555
21.2251	3366
21.2374	3246
21.2497	3112
21.262	2945
21.2743	2832
21.2865	2800
21.2988	2578
21.3111	2425
21.3234	2414
21.3357	2376
21.348	2216
21.3603	2231
21.3725	2108
21.3848	2093
21.3971	2020
21.4094	1969
21.4217	1968
21.434	1959
21.4462	1929
21.4585	1897
21.4708	1891
21.4831	1876
21.4954	1882
21.5077	1879
21.52	1851
21.5322	1861
21.5445	1800
21.5568	1839
21.5691	1787
21.5814	1827
21.5937	1846
21.6059	1753
21.6182	1803
21.6305	1786
21.6428	1793
21.6551	1775
21.6674	1759
21.6796	1752
21.6919	1786
21.7042	1760
21.7165	1781
21.7288	1767
21.7411	1759
21.7534	1777
21.7656	1794
21.7779	1826
21.7902	1795
21.8025	1808
21.8148	1789
21.8271	1824
21.8393	1782
21.8516	1749
21.8639	1781
21.8762	1873
21.8885	1743
21.9008	1780
21.9131	1785
21.9253	1774
21.9376	1722
21.9499	1731
21.9622	1814
21.9745	1802
21.9868	1735
21.999	1815
22.0113	1766
22.0236	1784
22.0359	1796
22.0482	1785
22.0605	1866
22.0727	1796
22.085	1828
22.0973	1762
22.1096	1833
22.1219	1745
22.1342	1838
22.1465	1814
22.1587	1794
22.171	1800
22.1833	1853
22.1956	1817
22.2079	1718
22.2202	1757
22.2324	1791
22.2447	1764
22.257	1801
22.2693	1896
22.2816	1815
22.2939	1780
22.3062	1908
22.3184	1879
22.3307	1784
22.343	1833
22.3553	1764
22.3676	1849
22.3799	1816
22.3921	1944
22.4044	1870
22.4167	1782
22.429	1843
22.4413	1869
22.4536	1884
22.4658	1847
22.4781	1772
22.4904	1888
22.5027	1894
22.515	1870
22.5273	1851
22.5396	1841
22.5518	1898
22.5641	1878
22.5764	1938
22.5887	1921
22.601	1892
22.6133	1874
22.6255	1894
22.6378	1909
22.6501	1932
22.6624	1991
22.6747	1863
22.687	1933
22.6993	1994
22.7115	2008
22.7238	1968
22.7361	1900
22.7484	1978
22.7607	1942
22.773	1998
22.7852	1978
22.7975	2099
22.8098	2054
22.8221	2034
22.8344	2036
22.8467	2050
22.8589	2116
22.8712	2065
22.8835	2155
22.8958	2149
22.9081	2097
22.9204	2168
22.9327	2105
22.9449	2154
22.9572	2209
22.9695	2213
22.9818	2293
22.9941	2207
23.0064	2274
23.0186	2199
23.0309	2236
23.0432	2264
23.0555	2223
23.0678	2302
23.0801	2424
23.0924	2234
23.1046	2350
23.1169	2280
23.1292	2358
23.1415	2360
23.1538	2345
23.1661	2378
23.1783	2394
23.1906	2416
23.2029	2308
23.2152	2371
23.2275	2405
23.2398	2386
23.252	2398
23.2643	2457
23.2766	2428
23.2889	2441
23.3012	2462
23.3135	2359
23.3258	2429
23.338	2322
23.3503	2310
23.3626	2329
23.3749	2352
23.3872	2248
23.3995	2393
23.4117	2372
23.424	2360
23.4363	2349
23.4486	2339
23.4609	2370
23.4732	2343
23.4855	2301
23.4977	2297
23.51	2354
23.5223	2291
23.5346	2320
23.5469	2354
23.5592	2230
23.5714	2364
23.5837	2261
23.596	2327
23.6083	2266
23.6206	2331
23.6329	2251
23.6451	2241
23.6574	2245
23.6697	2283
23.682	2306
23.6943	2307
23.7066	2232
23.7189	2301
23.7311	2340
23.7434	2272
23.7557	2326
23.768	2300
23.7803	2298
23.7926	2360
23.8048	2211
23.8171	2385
23.8294	2292
23.8417	2344
23.854	2273
23.8663	2307
23.8785	2280
23.8908	2435
23.9031	2330
23.9154	2321
23.9277	2302
23.94	2396
23.9523	2360
23.9645	2346
23.9768	2364
23.9891	2333
24.0014	2356
24.0137	2328
24.026	2351
24.0382	2320
24.0505	2249
24.0628	2331
24.0751	2441
24.0874	2427
24.0997	2342
24.112	2301
24.1242	2314
24.1365	2388
24.1488	2381
24.1611	2362
24.1734	2360
24.1857	2438
24.1979	2407
24.2102	2411
24.2225	2421
24.2348	2297
24.2471	2385
24.2594	2501
24.2716	2383
24.2839	2489
24.2962	2454
24.3085	2437
24.3208	2389
24.3331	2406
24.3454	2470
24.3576	2533
24.3699	2396
24.3822	2477
24.3945	2400
24.4068	2427
24.4191	2492
24.4313	2435
24.4436	2455
24.4559	2506
24.4682	2457
24.4805	2510
24.4928	2455
24.5051	2596
24.5173	2574
24.5296	2554
24.5419	2588
24.5542	2609
24.5665	2617
24.5788	2615
24.591	2578
24.6033	2569
24.6156	2684
24.6279	2696
24.6402	2706
24.6525	2668
24.6647	2657
24.677	2775
24.6893	2811
24.7016	2748
24.7139	2841
24.7262	2830
24.7385	2804
24.7507	2822
24.763	2788
24.7753	2843
24.7876	2925
24.7999	2754
24.8122	2851
24.8244	2980
24.8367	2842
24.849	2987
24.8613	2976
24.8736	2989
24.8859	2951
24.8982	2974
24.9104	2958
24.9227	2882
24.935	3041
24.9473	2950
24.9596	3041
24.9719	2973
24.9841	3008
24.9964	3043
25.0087	3046
25.021	3052
25.0333	3024
25.0456	2991
25.0578	3120
25.0701	3050
25.0824	3097
25.0947	3062
25.107	3024
25.1193	2982
25.1316	3009
25.1438	2937
25.1561	2915
25.1684	2890
25.1807	2947
25.193	2944
25.2053	2902
25.2175	2778
25.2298	2931
25.2421	2875
25.2544	2826
25.2667	2777
25.279	2869
25.2913	2815
25.3035	2734
25.3158	2838
25.3281	2726
25.3404	2715
25.3527	2614
25.365	2640
25.3772	2579
25.3895	2681
25.4018	2566
25.4141	2493
25.4264	2614
25.4387	2598
25.4509	2511
25.4632	2509
25.4755	2507
25.4878	2584
25.5001	2455
25.5124	2568
25.5247	2471
25.5369	2513
25.5492	2488
25.5615	2514
25.5738	2458
25.5861	2467
25.5984	2464
25.6106	2494
25.6229	2443
25.6352	2407
25.6475	2422
25.6598	2443
25.6721	2330
25.6844	2449
25.6966	2421
25.7089	2401
25.7212	2329
25.7335	2415
25.7458	2330
25.7581	2381
25.7703	2416
25.7826	2340
25.7949	2278
25.8072	2436
25.8195	2336
25.8318	2341
25.844	2385
25.8563	2341
25.8686	2365
25.8809	2353
25.8932	2284
25.9055	2292
25.9178	2325
25.93	2310
25.9423	2352
25.9546	2337
25.9669	2389
25.9792	2332
25.9915	2286
26.0037	2372
26.016	2377
26.0283	2278
26.0406	2306
26.0529	2252
26.0652	2346
26.0775	2291
26.0897	2315
26.102	2339
26.1143	2278
26.1266	2313
26.1389	2299
26.1512	2284
26.1634	2253
26.1757	2367
26.188	2295
26.2003	2312
26.2126	2242
26.2249	2201
26.2371	2323
26.2494	2230
26.2617	2279
26.274	2280
26.2863	2344
26.2986	2242
26.3109	2184
26.3231	2293
26.3354	2316
26.3477	2178
26.36	2344
26.3723	2245
26.3846	2336
26.3968	2278
26.4091	2284
26.4214	2259
26.4337	2291
26.446	2321
26.4583	2407
26.4706	2387
26.4828	2366
26.4951	2303
26.5074	2254
26.5197	2267
26.532	2419
26.5443	2300
26.5565	2243
26.5688	2294
26.5811	2238
26.5934	2383
26.6057	2287
26.618	2335
26.6302	2406
26.6425	2335
26.6548	2301
26.6671	2296
26.6794	2325
26.6917	2340
26.704	2279
26.7162	2322
26.7285	2315
26.7408	2300
26.7531	2299
26.7654	2284
26.7777	2333
26.7899	2307
26.8022	2313
26.8145	2315
26.8268	2386
26.8391	2290
26.8514	2362
26.8637	2237
26.8759	2285
26.8882	2349
26.9005	2380
26.9128	2371
26.9251	2375
26.9374	2265
26.9496	2360
26.9619	2254
26.9742	2405
26.9865	2370
26.9988	2467
27.0111	2304
27.0233	2299
27.0356	2335
27.0479	2330
27.0602	2426
27.0725	2347
27.0848	2358
27.0971	2392
27.1093	2313
27.1216	2358
27.1339	2305
27.1462	2275
27.1585	2331
27.1708	2326
27.183	2386
27.1953	2358
27.2076	2400
27.2199	2444
27.2322	2316
27.2445	2459
27.2567	2391
27.269	2436
27.2813	2488
27.2936	2382
27.3059	2422
27.3182	2333
27.3305	2482
27.3427	2441
27.355	2425
27.3673	2530
27.3796	2447
27.3919	2481
27.4042	2500
27.4164	2452
27.4287	2520
27.441	2557
27.4533	2575
27.4656	2473
27.4779	2561
27.4902	2457
27.5024	2519
27.5147	2529
27.527	2533
27.5393	2522
27.5516	2450
27.5639	2509
27.5761	2608
27.5884	2471
27.6007	2556
27.613	2518
27.6253	2447
27.6376	2584
27.6498	2654
27.6621	2531
27.6744	2557
27.6867	2652
27.699	2606
27.7113	2621
27.7236	2777
27.7358	2711
27.7481	2635
27.7604	2715
27.7727	2749
27.785	2773
27.7973	2771
27.8095	2841
27.8218	2820
27.8341	2828
27.8464	2888
27.8587	2867
27.871	2960
27.8833	3001
27.8955	2974
27.9078	3032
27.9201	3022
27.9324	3056
27.9447	3084
27.957	3248
27.9692	3224
27.9815	3424
27.9938	3436
28.0061	3415
28.0184	3583
28.0307	3602
28.0429	3760
28.0552	3752
28.0675	3946
28.0798	4067
28.0921	4234
28.1044	4331
28.1167	4371
28.1289	4511
28.1412	4763
28.1535	4806
28.1658	4958
28.1781	4987
28.1904	5027
28.2026	5330
28.2149	5450
28.2272	5458
28.2395	5728
28.2518	5760
28.2641	5768
28.2764	5729
28.2886	5717
28.3009	5678
28.3132	5695
28.3255	5519
28.3378	5414
28.3501	5290
28.3623	5228
28.3746	5046
28.3869	4960
28.3992	4822
28.4115	4781
28.4238	4584
28.436	4634
28.4483	4497
28.4606	4407
28.4729	4226
28.4852	4102
28.4975	4279
28.5098	4160
28.522	4155
28.5343	4163
28.5466	4028
28.5589	3923
28.5712	3966
28.5835	3952
28.5957	3947
28.608	3895
28.6203	3949
28.6326	3871
28.6449	3971
28.6572	3948
28.6695	3982
28.6817	3955
28.694	3999
28.7063	4070
28.7186	3947
28.7309	3918
28.7432	3969
28.7554	3999
28.7677	4137
28.78	3995
28.7923	3960
28.8046	4049
28.8169	4056
28.8291	4060
28.8414	3995
28.8537	4073
28.866	4084
28.8783	4112
28.8906	4273
28.9029	4185
28.9151	4236
28.9274	4219
28.9397	4363
28.952	4258
28.9643	4456
28.9766	4480
28.9888	4473
29.0011	4505
29.0134	4585
29.0257	4475
29.038	4578
29.0503	4708
29.0626	4607
29.0748	4756
29.0871	4796
29.0994	4941
29.1117	5003
29.124	5016
29.1363	5035
29.1485	4991
29.1608	5020
29.1731	5109
29.1854	5110
29.1977	4977
29.21	4960
29.2222	5002
29.2345	5167
29.2468	4876
29.2591	4974
29.2714	5060
29.2837	4917
29.296	4736
29.3082	4693
29.3205	4623
29.3328	4622
29.3451	4616
29.3574	4442
29.3697	4321
29.3819	4273
29.3942	4257
29.4065	4025
29.4188	4094
29.4311	3935
29.4434	3942
29.4557	3882
29.4679	3864
29.4802	3859
29.4925	3753
29.5048	3603
29.5171	3748
29.5294	3611
29.5416	3528
[truncated: 38 more rows]

## Sheet: Fig. 1c
p-PDEAI2+PbI2		m-PDEAI2+PbI2		o-PDEAI2+PbI2			p-PDEAI2+PbI2		m-PDEAI2+PbI2		o-PDEAI2+PbI2
Wavelength (nm)	Absorbance (a.u.)	Wavelength (nm)	Absorbance (a.u.)	Wavelength (nm)	Absorbance (a.u.)		Wavelength (nm)	PL Intensity (a.u.)	Wavelength (nm)	PL Intensity (a.u.)	Wavelength (nm)	PL Intensity (a.u.)
600	0.03594	600	0.01604	600	0.01121		475	3830	475	3499	475	3619
599	0.03599	599	0.01596	599	0.01125		476	4180	476	2779	476	2559
598	0.03624	598	0.01639	598	0.0112		477	4350	477	2219	477	2049
597	0.03621	597	0.01615	597	0.0114		478	4320	478	2059	478	1999
596	0.03659	596	0.01623	596	0.0116		479	4840	479	1939	479	1609
595	0.03699	595	0.01624	595	0.01162		480	5640	480	2059	480	1579
594	0.03714	594	0.01667	594	0.0117		481	6290	481	1699	481	1399
593	0.03742	593	0.01666	593	0.01185		482	6560	482	1549	482	1309
592	0.0384	592	0.01768	592	0.01203		483	6800	483	1589	483	1409
591	0.03825	591	0.0171	591	0.01179		484	6970	484	1789	484	1389
590	0.03873	590	0.01708	590	0.01214		485	8090	485	1319	485	1199
589	0.03842	589	0.01705	589	0.0121		486	8540	486	1299	486	1159
588	0.03926	588	0.01741	588	0.01219		487	9240	487	1759	487	1099
587	0.03925	587	0.01729	587	0.01225		488	10340	488	1529	488	989
586	0.03974	586	0.01783	586	0.01257		489	10960	489	1359	489	1169
585	0.04031	585	0.01846	585	0.01261		490	11860	490	1399	490	819
584	0.04064	584	0.01862	584	0.01277		491	13060	491	1249	491	969
583	0.04082	583	0.01833	583	0.01304		492	14460	492	1449	492	1209
582	0.04071	582	0.01778	582	0.01282		493	15340	493	1369	493	1099
581	0.04201	581	0.01809	581	0.01288		494	18310	494	1359	494	999
580	0.04285	580	0.01917	580	0.01324		495	20360	495	1259	495	909
579	0.04274	579	0.01824	579	0.01306		496	23080	496	1669	496	1089
578	0.04288	578	0.0188	578	0.01314		497	27090	497	1569	497	1009
577	0.04387	577	0.01922	577	0.01338		498	30570	498	1329	498	1009
576	0.04423	576	0.01902	576	0.01365		499	33870	499	1459	499	979
575	0.04491	575	0.01969	575	0.0135		500	39860	500	3650	500	3770
574	0.04572	574	0.01949	574	0.01364		501	44710	501	2930	501	2710
573	0.04578	573	0.01975	573	0.01373		502	53700	502	2370	502	2200
572	0.04723	572	0.02016	572	0.0139		503	60930	503	2210	503	2150
571	0.04721	571	0.02021	571	0.01392		504	73030	504	2090	504	1760
570	0.04768	570	0.02025	570	0.01405		505	84770	505	2210	505	1730
569	0.04827	569	0.02044	569	0.01425		506	96590	506	1850	506	1550
568	0.04899	568	0.02121	568	0.0143		507	115480	507	1700	507	1460
567	0.04919	567	0.02097	567	0.0144		508	131780	508	1740	508	1560
566	0.04964	566	0.02077	566	0.01435		509	155790	509	1940	509	1540
565	0.05057	565	0.02107	565	0.01451		510	179870	510	1470	510	1350
564	0.05204	564	0.02184	564	0.01469		511	206670	511	1450	511	1310
563	0.05252	563	0.02157	563	0.01473		512	243020	512	1910	512	1250
562	0.05301	562	0.02163	562	0.01492		513	277110	513	1680	513	1140
561	0.05409	561	0.022	561	0.01492		514	316800	514	1510	514	1320
560	0.05502	560	0.0221	560	0.01505		515	356000	515	1550	515	970
559	0.05518	559	0.02208	559	0.01496		516	411850	516	1400	516	1120
558	0.05577	558	0.02217	558	0.01497		517	467370	517	1600	517	1360
557	0.05694	557	0.02248	557	0.01519		518	526520	518	1520	518	1250
556	0.0574	556	0.02325	556	0.01525		519	583330	519	1510	519	1150
555	0.0584	555	0.02316	555	0.01533		520	646200	520	1410	520	1060
554	0.05987	554	0.02346	554	0.01549		521	707750	521	1820	521	1240
553	0.06072	553	0.02325	553	0.01541		522	766720	522	1720	522	1160
552	0.06266	552	0.02368	552	0.01552		523	827350	523	1480	523	1160
551	0.06381	551	0.02428	551	0.01568		524	870950	524	1610	524	1130
550	0.06409	550	0.0237	550	0.01574		525	916870	525	1570	525	1010
549	0.06606	549	0.02491	549	0.01572		526	951610	526	1480	526	1360
548	0.06808	548	0.02497	548	0.01581		527	978910	527	1540	527	1140
547	0.07021	547	0.02474	547	0.01584		528	993470	528	1620	528	1240
546	0.07213	546	0.02522	546	0.01593		529	1009440	529	1620	529	1250
545	0.0746	545	0.02529	545	0.01589		530	1023620	530	1450	530	1100
544	0.07795	544	0.02592	544	0.016		531	1036120	531	1500	531	1080
543	0.0812	543	0.02586	543	0.01621		532	1035660	532	1590	532	1120
542	0.08465	542	0.02554	542	0.01605		533	1035920	533	1650	533	1200
541	0.08921	541	0.02636	541	0.01613		534	1028250	534	1360	534	1350
540	0.09415	540	0.02617	540	0.01617		535	1017890	535	1220	535	1170
539	0.10022	539	0.02631	539	0.01618		536	1001890	536	1570	536	1150
538	0.10698	538	0.02638	538	0.01615		537	976570	537	1440	537	1070
537	0.11485	537	0.0264	537	0.01619		538	944650	538	1310	538	1300
536	0.12344	536	0.02654	536	0.01631		539	910350	539	1230	539	1310
535	0.13373	535	0.02718	535	0.01624		540	875790	540	1420	540	1480
534	0.14502	534	0.02715	534	0.01621		541	838920	541	1430	541	1290
533	0.15837	533	0.02731	533	0.01621		542	795660	542	1230	542	1250
532	0.17315	532	0.02759	532	0.01622		543	750560	543	1370	543	1440
531	0.18923	531	0.02767	531	0.01629		544	715370	544	1410	544	1260
530	0.2062	530	0.02782	530	0.01615		545	664170	545	1170	545	1290
529	0.22383	529	0.0278	529	0.01613		546	632480	546	1380	546	1410
528	0.24171	528	0.02723	528	0.01603		547	593090	547	1270	547	1200
527	0.25906	527	0.02736	527	0.01588		548	555330	548	1390	548	1180
526	0.27633	526	0.02831	526	0.01601		549	523840	549	1330	549	1130
525	0.29171	525	0.02838	525	0.01602		550	491330	550	1350	550	1300
524	0.30462	524	0.02823	524	0.01596		551	459850	551	1220	551	1140
523	0.31446	523	0.02805	523	0.0158		552	434180	552	1110	552	1330
522	0.32193	522	0.02807	522	0.01571		553	410420	553	1330	553	1080
521	0.32774	521	0.02856	521	0.01579		554	385880	554	1240	554	1080
520	0.33178	520	0.02877	520	0.01576		555	362270	555	1270	555	950
519	0.33428	519	0.02815	519	0.01574		556	341020	556	1220	556	1000
518	0.33643	518	0.02858	518	0.01571		557	322070	557	1270	557	1170
517	0.33786	517	0.0285	517	0.01561		558	305970	558	1130	558	1130
516	0.33772	516	0.02802	516	0.0154		559	288530	559	1260	559	1350
515	0.33769	515	0.02791	515	0.01535		560	272240	560	1170	560	1140
514	0.33739	514	0.02851	514	0.01538		561	257820	561	1200	561	1110
513	0.33637	513	0.02833	513	0.01521		562	243900	562	1120	562	1090
512	0.3357	512	0.02733	512	0.01506		563	229740	563	1250	563	1170
511	0.33558	511	0.02784	511	0.01511		564	218080	564	1060	564	940
510	0.33512	510	0.02839	510	0.0151		565	202960	565	1040	565	1080
509	0.33431	509	0.02821	509	0.01486		566	192950	566	1210	566	1260
508	0.33346	508	0.02808	508	0.01486		567	182550	567	1190	567	1250
507	0.33284	507	0.02839	507	0.0149		568	175580	568	1180	568	1010
506	0.33155	506	0.02858	506	0.01459		569	162550	569	1070	569	1080
505	0.33004	505	0.02832	505	0.01451		570	156960	570	1170	570	910
504	0.32906	504	0.0285	504	0.01458		571	148240	571	1220	571	900
503	0.32819	503	0.02877	503	0.0145		572	142480	572	1130	572	950
502	0.32633	502	0.02883	502	0.01429		573	136070	573	1200	573	990
501	0.32395	501	0.02881	501	0.01431		574	127600	574	1330	574	1090
500	0.32165	500	0.02836	500	0.01425		575	121720	575	1160	575	980
499	0.31881	499	0.02806	499	0.014		576	116100	576	1130	576	1020
498	0.31581	498	0.02809	498	0.01393		577	110530	577	1200	577	1050
497	0.31368	497	0.02819	497	0.01388		578	104970	578	1100	578	1140
496	0.31123	496	0.02885	496	0.0138		579	99800	579	1170	579	1140
495	0.30768	495	0.02853	495	0.01373		580	95580	580	1280	580	870
494	0.30445	494	0.02792	494	0.01357		581	92470	581	960	581	1080
493	0.30198	493	0.0282	493	0.01338		582	85750	582	1050	582	1000
492	0.29961	492	0.02901	492	0.01344		583	82830	583	1220	583	1180
491	0.29626	491	0.0291	491	0.01344		584	79330	584	840	584	950
490	0.29271	490	0.02812	490	0.01321		585	74830	585	890	585	990
489	0.28972	489	0.02818	489	0.01301		586	73470	586	1180	586	1070
488	0.28769	488	0.02885	488	0.01308		587	68410	587	940	587	1050
487	0.28525	487	0.02858	487	0.01295		588	66320	588	1080	588	900
486	0.28253	486	0.02841	486	0.01272		589	63650	589	1140	589	730
485	0.28129	485	0.02918	485	0.01289		590	60850	590	1160	590	1170
484	0.28008	484	0.02955	484	0.01297		591	59050	591	960	591	1020
483	0.27848	483	0.02949	483	0.01289		592	55570	592	1080	592	1180
482	0.27701	482	0.02951	482	0.01275		593	54550	593	1010	593	780
481	0.27665	481	0.02985	481	0.01263		594	52340	594	830	594	1200
480	0.2763	480	0.03025	480	0.0126		595	49250	595	950	595	990
479	0.27477	479	0.03056	479	0.01267		596	46510	596	840	596	960
478	0.27357	478	0.03099	478	0.01263		597	44300	597	1130	597	1170
477	0.27286	477	0.03138	477	0.01249		598	44630	598	890	598	1330
476	0.27202	476	0.03147	476	0.01239		599	41380	599	1000	599	970
475	0.27137	475	0.03191	475	0.01236		600	40560	600	1180	600	900
474	0.27083	474	0.03257	474	0.01243
473	0.27037	473	0.03294	473	0.01251
472	0.27023	472	0.03317	472	0.01262
471	0.27017	471	0.03342	471	0.01257
470	0.27033	470	0.03427	470	0.01253
469	0.27086	469	0.03524	469	0.01267
468	0.27101	468	0.03554	468	0.01232
467	0.2716	467	0.03651	467	0.01296
466	0.27223	466	0.03834	466	0.01386
465	0.27307	465	0.0397	465	0.01458
464	0.27383	464	0.04123	464	0.01499
463	0.27471	463	0.04282	463	0.01534
462	0.27585	462	0.04488	462	0.01634
461	0.27641	461	0.04759	461	0.0173
460	0.27722	460	0.05014	460	0.01832
459	0.27824	459	0.05325	459	0.01969
458	0.27947	458	0.05603	458	0.02058
457	0.28001	457	0.05944	457	0.02121
456	0.28036	456	0.06412	456	0.02309
455	0.28125	455	0.06885	455	0.02508
454	0.28177	454	0.07408	454	0.02671
453	0.28239	453	0.07942	453	0.02843
452	0.28288	452	0.08485	452	0.0305
451	0.28423	451	0.09168	451	0.0334
450	0.28594	450	0.09893	450	0.03634
449	0.28695	449	0.10659	449	0.03911
448	0.28822	448	0.11432	448	0.04224
447	0.28933	447	0.1222	447	0.04467
446	0.29039	446	0.13131	446	0.04789
445	0.29191	445	0.14019	445	0.05181
444	0.29302	444	0.14873	444	0.0556
443	0.29496	443	0.1576	443	0.06065
442	0.29552	442	0.16675	442	0.06525
441	0.2961	441	0.17498	441	0.06957
440	0.29791	440	0.18358	440	0.07516
439	0.29899	439	0.19107	439	0.07999
438	0.29984	438	0.19807	438	0.08612
437	0.3006	437	0.20379	437	0.09167
436	0.30311	436	0.21063	436	0.09849
435	0.30474	435	0.2179	435	0.10539
434	0.30548	434	0.2213	434	0.11125
433	0.30708	433	0.2248	433	0.1184
432	0.3084	432	0.22821	432	0.12603
431	0.30918	431	0.23138	431	0.13434
430	0.31032	430	0.23334	430	0.14193
429	0.31242	429	0.23469	429	0.15061
428	0.31382	428	0.23643	428	0.15896
427	0.31445	427	0.23566	427	0.16642
426	0.31616	426	0.23633	426	0.17589
425	0.31766	425	0.23678	425	0.18563
424	0.31909	424	0.23658	424	0.19478
423	0.32006	423	0.23641	423	0.20347
422	0.32291	422	0.23502	422	0.2127
421	0.32437	421	0.23414	421	0.22353
420	0.32716	420	0.23295	420	0.23201
419	0.32858	419	0.23121	419	0.24052
418	0.33057	418	0.23039	418	0.24962
417	0.33204	417	0.22891	417	0.2581
416	0.3345	416	0.22811	416	0.26558
415	0.33609	415	0.22777	415	0.27322
414	0.33834	414	0.2263	414	0.2804
413	0.3411	413	0.22514	413	0.28674
412	0.34297	412	0.22498	412	0.29251
411	0.34386	411	0.22394	411	0.29734
410	0.34636	410	0.22411	410	0.30272
409	0.34831	409	0.2258	409	0.30851
408	0.3499	408	0.22569	408	0.31104
407	0.35149	407	0.22659	407	0.31526
406	0.35362	406	0.22921	406	0.32005
405	0.35508	405	0.23062	405	0.32196
404	0.356	404	0.23208	404	0.32495
403	0.35676	403	0.23473	403	0.32797
402	0.35914	402	0.23721	402	0.33038
401	0.35932	401	0.23925	401	0.33209
400	0.36106	400	0.24303	400	0.33304

## Sheet: Fig. 1d
PEAI
8340.14	7893.69	7717.99	7813.03	8178.83	8815.36	9792.66	11053.8	12528.4	14168.4	15993.8	17665.3	19375.8	20831	21883.4	22530.2	22521.7	22113.5	21169.5	19867.4	18229	16440.7	14627.1	12946.2	11373.6	9809.3	8381.24	7312.26	6365.62	5630.3	5009.32	4523.66	4017.74	3647.67	3335.01	2934.62	2647.25	2434.83	2257.27	2173.17	2092.31	2013.1	1897.09	1847.86	1811.63	1738.65	1708.25	1668	1680.79	1673.24
9183.43	9195.37	9528.32	10182.3	11157.2	12453.2	14175.9	16011.9	18316.5	21000.3	23963	27130.5	30316.9	33362.6	35789.5	38056.5	39374.8	40045.3	40366.4	39991	39275.6	38276.3	36496.3	34191.2	31636.9	28839.8	25567.1	22458	19494.1	16692.1	14402.4	12340.5	10447.2	8921.26	7732.59	6756.92	5969.56	5360.72	4849.6	4432.66	4028.39	3659.65	3385.34	3055.83	2788.37	2599.95	2476.22	2314.03	2233.54	2174.8
10697.9	10523	10796.6	11518.7	12689.3	14308.4	16515.5	19157.6	21973.2	25476.3	28975.6	32664.7	36324	40086.6	43897.3	47113.2	49923.4	52316.4	54296.8	55627.8	55847.2	55659.2	54302.2	52035	48813.7	44623.9	39915.1	35272.9	30946.5	26653.9	22955.2	19927	17071.1	14689.7	12538.9	10741.9	9212.56	8125.27	7278.65	6554.48	5962.28	5404.83	4916.71	4527.04	4186.01	3856.2	3567.09	3399.81	3217.6	3040.98
12650.9	13035.3	13953.6	15405.8	17392	19912.1	23173.7	26973.2	31078.5	35427.2	40110	45045.1	49877.9	54154.2	58007.6	61199.3	63474.8	64925.9	64953.5	63781.6	61482.9	58461.3	54594.6	49967.6	45105.9	40338.9	35522.9	31121.6	26906.2	23163.2	20006.5	17448.6	15025.5	13018.3	11250.6	9902.33	8698.18	7723.89	6887.74	6243.19	5811.17	5454.8	5079.28	4832.54	4621.56	4404.17	4180.21	3979.37	3774.73	3636.32
13489	14284.7	15673.6	17655.8	20231.3	23400	27317.2	31765.2	36733	42271.7	47769	53698.4	59479	65093.8	69466.7	72561.9	74107	73630.2	71360.8	67459.7	61910.1	55840.2	49427.2	43145.8	37007.2	31601.9	26765.2	22676.8	19257.6	16473.8	14195.9	12275.5	10823.1	9622.14	8481.28	7561.56	6618.62	5867.97	5167.34	4602.73	4163.12	3966.92	3816.99	3719.44	3438.3	3357.41	3254.78	3068.53	2929.91	2757.88
14015.4	14408.2	15424.5	17064.4	19327.9	22214.9	25707.6	30284.1	34849.3	40313.6	46413.9	52373.3	58558.2	64431.3	69793.3	73784.3	76253.7	76905.8	74935.1	71520.7	66288.6	59505.1	52383.1	45144.9	38585	32650.6	27571.4	23264.8	19813.2	17042.1	14667.7	12768.8	11132	9767.79	8717.86	7735.83	6947.65	6246.92	5704.94	5230.42	4856.74	4610.49	4397.79	4367.9	4360.12	4316.36	4434.55	4428.53	4530.75	4699.51
14218.5	14802.1	16106.6	18132.1	20878.4	24345.6	28656.4	33519.7	39097.4	45673.6	52492.4	59514.6	66597.2	73899.9	80026.9	84554.8	87722.1	88119.1	85919.9	81601	75332	67538.2	59209.6	51010	43361.7	36689.6	31215.9	26306.3	22191.2	18940.2	16427.2	13852.3	11891.2	10335.7	9144.2	8215.73	7446.55	6728.32	6229.93	5793.52	5281	4732.24	4384.03	4096.08	3872.03	3659.79	3542.21	3525.45	3578.55	3667.86
16392.3	17149.7	18703.8	21054.9	24202.8	28147.6	32982.1	38723	45014.3	52174	59758.1	67515.2	75370.2	82605.5	88907.3	94150.5	97781.9	99508.3	99208.5	97220.3	93381	88113.4	81474.5	74136.7	66405.6	58589.5	50924.1	44016.5	37840.6	32476.7	27967.6	24125.6	20999.8	18570.2	16275.4	14223.5	12566.3	11329.7	10114.6	9290.23	8565.36	7923.68	7568.53	7270.02	6955.43	6650.77	6416.57	6230.51	5910.56	5890.28
20038.2	20967.3	22943.6	25967.3	30038.2	35156.4	41537.9	48971.9	57174.2	66257.9	76003.2	86021.7	96689.3	106955	115193	121942	126562	128267	126764	122111	114974	106298	96616.8	86287.3	75406.6	65466.1	56407.8	48286.7	41151.8	35034.8	30197.4	26147.2	22683.2	19684.8	17201.9	15085.4	13381.9	11934.3	10714	9868.21	9100.26	8360.51	7828.74	7230	6775.92	6591.61	6351.12	6189.95	6051.84	6024.97
p-PDEAI2
8477.41	8367.15	8403.69	8587.03	8917.19	9394.15	10137.7	10922.4	11991.7	13065.2	14073	14988.6	15772.4	16495.2	16989.1	17128.3	16985.3	16845.4	16609.4	16147.6	15417.9	14503.9	13551.9	12453.2	11290	10190	9135.06	8216.41	7351.26	6642.87	6021.49	5432.8	4982.03	4456.04	4092.75	3795.8	3554.99	3273.92	3017.62	2793.24	2598.23	2458.83	2329.81	2156.34	2013.71	1932	1797.02	1732.03	1643.17	1605.92
12285	11916.9	11780.8	11876.6	12204.3	12764	13876.5	14901.7	15962.7	17123.5	18273.8	19349.1	20401.4	21319	22042.5	22640.9	22880.1	22470.2	21853.3	21059.2	19873.2	18516.8	17310	15933.8	14611.5	13285.3	12012.3	10781.1	9668.72	8753.4	7892.52	7052.45	6505.85	5918.04	5487.16	5013.19	4574.2	4182.87	3721.52	3479.51	3297.86	3053.17	2889.28	2786.85	2678.39	2542.31	2419.93	2280.56	2181.07	2114.55
11303.2	11042.2	11024.7	11250.7	11720.3	12433.3	13658.7	14839.7	16231.9	17533.4	18871.1	20286.6	21745.4	22953.1	23746.5	24372.2	24981.3	24983.9	24532.8	23717.9	22756.9	21585.9	20127.8	18543.7	16805.3	15282.7	13838.1	12364.1	10923.7	9813.4	8923.08	7989.67	7115.03	6479.53	5945.22	5498.23	5101.17	4758.48	4366.11	4067.72	3774.59	3441.82	3177.69	2991.91	2782.28	2641.52	2542.77	2440.84	2352.77	2225.13
11454.7	11506.2	11753.4	12196.1	12834.5	13668.4	14845.9	16120.4	17453.5	18965.3	20526.7	22031.4	23234.6	24371.8	25323.3	26368.7	26930.7	26883.5	26584.3	25898	24846.3	23480.7	21785.5	20037.5	18270.7	16815.1	15137.8	13497.9	12129.5	10842.2	9695.92	8660.42	7823.99	7107.53	6483.36	5944.94	5408.23	4999.77	4639.46	4342.12	4083.96	3772.84	3628.62	3394.69	3197.58	2956.85	2789.07	2664.52	2538.11	2423.85
12325.1	12589.1	13044.6	13691.6	14530	15559.9	17031.5	18495.1	20093.2	21425.4	23088.7	24853.8	26703.5	28272.5	29678.6	31012.3	31775.2	31833.3	31243.6	30118.7	28758.2	27051	24924.3	22613.2	20700	18698.8	16826.4	15038	13441.7	12091.4	10896.4	9841.03	8739.95	7896.41	7238.41	6551.86	6057.37	5609.37	5238.6	4817.81	4507.44	4189.88	3945.64	3737.02	3490.05	3289.67	3103.89	2918.67	2759	2593.61
14441	14837.1	15440.9	16252.3	17271.4	18498.1	20122.7	21867.8	23875.9	25777.5	27603.1	29374	30872	32064.6	33160.5	33719.4	33596.4	33203.2	32130.2	30723.8	28888.3	26713.4	24358.9	22121.3	20059.9	18200.2	16179.6	14498.8	12807.1	11600.1	10378.9	9364.29	8543.73	7889.21	7198.44	6649.53	6004.43	5489.3	4970.91	4615.76	4347.3	4164.08	4011.52	3838.93	3703.92	3522.47	3310.33	3183.17	2945.97	2755.83
13488.7	13553.9	13913.2	14566.7	15514.4	16756.3	18520.4	20504.1	22543.6	24633.7	26852.1	28906.7	30881.3	32396.5	33577.3	34555.8	35260.1	35384	34726.1	33647.5	32095.9	30135.2	27834.1	25206.2	22620.9	20330.6	18178.4	16173	14430.9	12898.2	11548.8	10468.3	9414.99	8537.27	7797.97	7146.62	6511.1	6075.38	5700.56	5300.23	4976.41	4690.54	4385.03	4138.67	3885.08	3629.11	3351.89	3208.07	3075.01	2948.58
12180.8	12683.4	13398.1	14324.8	15463.5	16814.3	18454.1	20286	22301	24620	26772.6	29009.2	31269.2	33462.6	35013.8	36042.7	36545	36548.3	35907.5	34721.4	32873.2	30945.5	28704.7	26345.2	23953.7	21663.5	19365.7	17363.6	15354.7	13651	12008.5	10753.3	9629.32	8767.04	8116.11	7392.49	6801.05	6285.24	5713.15	5354.31	4931.59	4638.44	4378.83	4135.22	3908	3672.24	3527.79	3349.53	3104.66	2982.73
15004.3	15360.6	15968.9	16829	17941	19305	20964	22941.1	25155.4	27675.4	29944.1	32026.1	34112.2	35760.6	37116.3	37818.8	38073.9	37803.7	36979.3	35574.7	33630.4	31152.2	28540.7	25801.2	23233.2	20663	18523.4	16572.2	14848.3	13346.8	11955.6	10774.1	9687.25	8875.97	8085.41	7348.88	6760.14	6237.6	5790.77	5406.08	4998.51	4735.24	4412.94	4195.41	3891.59	3612.91	3370.77	3165.76	3042.31	2931.52
m-PDEAI2
5408.39	4587.9	3869.44	3253.01	2738.6	2326.22	2141.03	1934.76	1801.79	1707.9	1623.29	1588.07	1525.06	1465.78	1419.3	1378.88	1314.64	1300.75	1237.39	1228.37	1179.53	1142.75	1096.71	1063.73	1015.1	929.417	897.506	886.2	876.317	877.016	835.035	832.121	817.809	823.73	796.177	765.361	775.478	750.653	739.301	728.671	689.86	694.872	683.566	682.797	680.023	666.853	667.063	660.793	672.821	662.214
5825.38	4894.34	4085.03	3397.48	2831.68	2387.62	2201	2050.44	1905.31	1755.15	1700.51	1626.36	1514.22	1391.19	1300.68	1234.83	1192.59	1177.79	1182.56	1205.64	1224.2	1225.31	1179.86	1144.41	1115.48	1067.69	987.016	924.242	884.219	848.671	848.275	852.937	818.392	823.263	844.639	854.242	870.396	832.89	805.921	776.807	767.086	722.914	689.767	705.851	728.438	762.797	788.718	764.755	753.357	725.058
6658.11	5618.15	4709.94	3933.48	3288.77	2775.8	2528.9	2317.18	2154.06	2021.12	1925.55	1839.98	1673.43	1616.32	1535.9	1482.56	1449.95	1454.2	1482.38	1477.58	1476.06	1451.26	1391.63	1324.22	1209.21	1106.25	1044.97	999.417	977.273	965.268	984.359	1023.57	1021.28	1017.18	1005.2	969.58	940.746	924.522	873.077	847.203	824.452	835.874	832.121	829.138	820.862	799.953	804.079	834.685	811.212	776.084
5857.48	4990.08	4230.47	3578.64	3034.6	2598.34	2390.02	2218.53	2079.32	1967.74	1874.94	1802.1	1710.23	1628.32	1523.01	1453.87	1380.56	1335.24	1312.73	1333.43	1309.14	1287.76	1235.15	1163.99	1099.25	1044.43	1022.89	1011.42	1004.62	974.452	975.688	933.869	922.354	891.772	868.928	883.916	873.077	853.73	817.972	794.779	813.147	765.641	778.182	773.869	764.103	769.184	748.205	696.2	674.848	670.023
6070	5249.45	4523.45	3892	3355.09	2912.73	2721.21	2497.34	2280.4	2088.28	1894.08	1797.11	1693.99	1633.92	1581.63	1558.14	1532	1470.26	1450.68	1417.09	1401.89	1385.66	1286.97	1222.98	1120.07	1073.15	1018.02	976.946	960.373	952.214	977.389	965.711	914.918	877.226	842.051	818.042	787.343	779.184	782.937	768.415	780.559	792.704	796.876	794.802	795.874	775.944	743.869	739.301	737.156	722.96
6548.95	5526.13	4636.8	3880.97	3258.63	2769.79	2573.73	2410.63	2268.88	2148.14	1965.8	1880.56	1733.33	1628.09	1588.28	1515.78	1507.81	1407.86	1416.53	1369.28	1319.09	1326.67	1332.75	1322.38	1267.44	1212.59	1159.16	1073.75	1035.03	934.569	895.944	890.886	942.937	915.571	905.478	919.86	889.79	909.347	887.529	859.068	848.298	847.949	844.779	816.457	787.716	779.161	753.287	749.557	715.408	685.478
4886.01	4125.68	3464.39	2902.14	2438.94	2074.78	1960.23	1833.94	1705.99	1611.79	1550.93	1472.8	1404.83	1369.39	1297.67	1266.48	1219.04	1177.2	1122.91	1152.07	1153.54	1106.32	1099.88	1079.72	1011.07	962.121	918.159	894.126	877.716	880.653	892.494	911.748	918.345	885.618	856.27	853.124	850.233	847.692	784.755	786.76	777.11	764.033	710.909	697.459	691.026	742.96	783.916	753.8	737.133	769.301
5313.29	4541.86	3865.24	3283.41	2796.39	2404.17	2271.82	2115.22	1948.41	1797.86	1700.58	1632.31	1556.71	1550.44	1524.48	1504.73	1457.76	1429.53	1411.4	1370.47	1340.49	1357.95	1328.74	1323.85	1304.41	1239.49	1170.82	1094.94	1055.83	1006.48	997.739	999.907	976.9	981.725	1004.76	977.063	958.811	932.984	916.504	922.308	926.946	913.38	916.061	901.632	917.11	879.58	864.545	843.52	830.699	840.186
6457.62	5517.59	4695.19	3990.41	3403.24	2933.71	2714.5	2476.46	2354.92	2186.85	2138.23	2045.06	1977.25	1944.15	1904.99	1824.1	1794.73	1723.01	1728.46	1711.54	1702.42	1651.56	1622.4	1539.04	1435.2	1325.52	1256.43	1186.36	1183.17	1168.48	1153.59	1220.93	1216.04	1226.01	1200.65	1204.66	1194.71	1173.36	1155.8	1139.98	1119.51	1110.89	1048.76	1003.66	954.592	961.748	946.177	959.627	935.175	953.59
o-PDEAI2
4376.43	3679.48	3072	2553.97	2125.41	1786.32	1686.04	1575.45	1441.89	1344.87	1295.17	1221.07	1194.36	1171.61	1174.64	1137.51	1065.38	1026.32	1002.28	959.371	941.352	906.527	877.459	830.629	783.496	727.413	691.981	724.382	736.434	730.163	745.315	720.117	730.932	701.632	638.089	627.786	644.615	667.576	679.417	696.364	698.858	672.844	676.224	650.723	623.496	612.238	603.823	565.152	552.238	549.277
6170.56	5201.5	4357.54	3638.69	3044.94	2576.29	2396.39	2256.2	2118.23	1960.21	1832	1733.57	1572.89	1521.33	1404.29	1347.93	1307.88	1295.57	1311.86	1329.14	1289.86	1223.68	1157.81	1131.03	1012.7	1002.98	958.951	910.373	898.835	901.981	892.844	878.601	873.59	890.047	850.513	866.9	829.534	786.107	762.89	741.888	737.226	727.622	707.296	733.66	706.037	732.517	716.317	710.186	691.469	674.406
6689.65	5702.04	4832.57	4081.23	3448.03	2932.96	2646.2	2419.7	2251.47	2130.12	2010.58	1897.16	1822.94	1701.68	1622.17	1532.31	1446.71	1453.17	1481.12	1451.05	1437.65	1445.36	1384.38	1307.69	1235.15	1114.9	1079.25	1042.03	1016.69	1003.57	986.224	976.27	912.96	875.012	826.643	801.165	815.921	832.051	869.091	944.009	947.529	927.016	904.848	912.168	872.937	837.599	809.86	795.548	786.27	793.31
6596.43	5570.76	4679.39	3922.34	3299.59	2811.17	2650.49	2518	2312.26	2136.57	2025.59	1877.81	1754.48	1663.75	1644.45	1590.72	1526.2	1467.02	1355.36	1340.58	1307.41	1263.43	1233.61	1208.07	1183.99	1114.13	1045.71	1001.24	962.214	978.648	980.769	967.389	932.774	913.893	895.828	861.515	836.667	809.394	760.373	778.928	789.184	765.734	743.869	748.438	769.51	795.175	803.939	803.986	769.324	802.867
5254.62	4469.12	3780.97	3190.15	2696.69	2300.56	2079.67	1953.8	1881.07	1697.11	1593.92	1572.91	1494.29	1421.31	1376.99	1230.79	1143.03	1117.16	1124.87	1130.4	1145.48	1143.57	1117.06	1112.94	1078.88	993.8	967.343	959.697	931.935	881.725	856.737	808.089	816.107	801.538	805.501	823.636	835.221	818.811	753.403	676.946	659.207	642.005	671.655	662.214	695.851	732.331	746.27	736.154	702.564	661.678
7862.38	6585.5	5472.81	4524.32	3740.03	3119.93	2904.69	2659.91	2443.08	2282.87	2021.59	1863.8	1754.2	1636.78	1584.94	1595.85	1569.37	1576.5	1583.31	1604.22	1565.36	1560.35	1561.91	1494.36	1441.79	1303.87	1201.59	1125.78	1081.75	1090.12	1096.25	1101.54	1100.61	1075.08	1046.74	1022.45	984.545	927.319	917.319	910.513	869.907	880.862	883.147	877.156	866.527	883.8	879.557	898.601	912.89	894.779
6916.92	5828.41	4880.75	4073.96	3408.03	2882.96	2713.29	2584.43	2448.88	2256.78	2082.96	1905.55	1763.26	1630.91	1579.93	1561.93	1504.36	1517.51	1475.9	1432.28	1363.75	1283.05	1244.03	1177.69	1157.2	1162.26	1150.72	1121.79	1100.26	1075.92	1081.68	1070.23	1053.8	997.809	976.9	961.189	928.974	887.739	857.669	845.828	851.282	834.126	811.981	800.326	785.711	795.175	784.592	728.462	719.021	705.711
7210.77	6023.76	4993.59	4120.24	3403.72	2844.03	2639.86	2443.92	2343.36	2200.63	2090.63	1954.24	1803.5	1718.69	1650.02	1591.82	1453.19	1365.13	1368.37	1338.48	1342.59	1298.23	1259.84	1249.84	1238	1170.72	1074.71	1073.45	1001.17	939.744	953.963	964.033	1002.61	1017.13	1046.95	1023.36	1016.88	980.163	882.401	848.578	822.937	814.266	836.69	831.958	846.946	840.047	806.597	791.725	795.035	816.713
6036.57	5227.17	4510.71	3887.19	3356.6	2918.95	2708.93	2427.51	2214.85	2101.79	2002.77	1932.03	1876.29	1854.59	1780.93	1629.04	1545.1	1419.86	1388.93	1392.61	1367.83	1358.6	1352.77	1305.99	1244.97	1162.77	1119.39	1079.35	1080.23	1053.94	1030.07	1037.16	1025.36	981.841	980.093	922.564	867.762	833.357	808.508	794.056	769.231	804.242	812.937	815.385	834.452	784.895	801.841	824.732	844.499	869.114
[truncated: 10 more columns]

## Sheet: Fig. 1e
PEAI		p-PDEAI2		m-PDEAI2		o-PDEAI2
Temperature (°C)	Norm. Intensity (a.u.)	Temperature (°C)	Norm. Intensity (a.u.)	Temperature (°C)	Norm. Intensity (a.u.)	Temperature (°C)	Norm. Intensity (a.u.)
25	1.594	25	0.43	25	-0.05	25	0.03
50	1.681	50	0.46	50	0.02	50	-0.01
85	3.015	85	0.52	85	-0.07	85	0.03
100	6.595	100	0.73	100	-0.02	100	0
